# Supplementary material for: (E)-N′-(2-Hydr­oxy-3,5-diiodo­benzyl­idene)-2-nitro­benzohydrazide methanol solvate
Source: Acta Crystallogr Sect E Struct Rep Online. 2009 Aug 26;65(Pt 9):o2238. doi: 10.1107/S1600536809033091 (PMC2970043; doi:10.1107/S1600536809033091)
Supplement: Supplementary file 2 [file e-65-o2238-Isup2.hkl]

# 
# h,k,l, Fc-squared, Fo-squared, sigma(Fo-squared) and status flag 
# 
data_I
_shelx_title ' C2c in C2/c' 
_shelx_refln_list_code          4 
_shelx_F_calc_maximum      873.78 
_exptl_crystal_F_000      2160.00 
_reflns_d_resolution_high  0.7829 
 
loop_ 
 _symmetry_equiv_pos_as_xyz 
 'x, y, z' 
 '-x, y, -z+1/2' 
 'x+1/2, y+1/2, z' 
 '-x+1/2, y+1/2, -z+1/2' 
 '-x, -y, -z' 
 'x, -y, z-1/2' 
 '-x+1/2, -y+1/2, -z' 
 'x+1/2, -y+1/2, z-1/2' 
 
_cell_length_a    19.5041 
_cell_length_b    10.2306 
_cell_length_c    19.9474 
_cell_angle_alpha  90.000 
_cell_angle_beta  111.764 
_cell_angle_gamma  90.000 
 
_shelx_F_squared_multiplier     1.000 
 
loop_ 
 _refln_index_h 
 _refln_index_k 
 _refln_index_l 
 _refln_F_squared_calc 
 _refln_F_squared_meas 
 _refln_F_squared_sigma 
 _refln_observed_status 
   4   0   0   295717.41   194402.09   5137.55 o 
   6   0   0    21595.25    23202.60   1198.47 o 
   8   0   0    30653.96    31101.05   1014.69 o 
  10   0   0   120351.49   126697.26   2542.54 o 
  12   0   0     3195.45     3295.42    140.06 o 
  14   0   0    72981.40    77843.22   2235.58 o 
  16   0   0     8821.02    10002.60    455.31 o 
  18   0   0     3455.63     3237.35    249.59 o 
  20   0   0      364.45      397.30    121.38 o 
  22   0   0     2197.48     2097.63    223.75 o 
   1   1   0      282.87      346.92     17.06 o 
   3   1   0    29135.56    31043.89    620.97 o 
   5   1   0     9277.24    10069.02    210.70 o 
   7   1   0    16704.48    16279.24    769.29 o 
   9   1   0     8905.07     9672.36    166.97 o 
  11   1   0     1600.44     1718.10     62.64 o 
  13   1   0      886.77      996.36     70.80 o 
  15   1   0     2963.33     2983.42    157.62 o 
  17   1   0     2897.95     3635.84    809.46 o 
  19   1   0       81.65       65.52     58.78 o 
  21   1   0     1843.68     1536.07    139.92 o 
   0   2   0   143309.67   137954.86   3663.41 o 
   2   2   0     9185.44     9579.89    149.15 o 
   4   2   0    56125.08    56191.03    792.22 o 
   6   2   0    37826.72    38859.23    571.75 o 
   8   2   0     6616.54     6809.70    144.40 o 
  10   2   0    35484.42    37089.23    628.12 o 
  12   2   0       96.62      130.89     40.11 o 
  14   2   0     8078.59     8889.62    205.55 o 
  16   2   0      142.84      130.00     59.20 o 
  18   2   0      784.48      798.72     99.09 o 
  20   2   0     1255.81     1216.61    121.51 o 
  22   2   0       47.91       52.03     59.33 o 
   1   3   0    33037.51    35018.34    502.67 o 
   3   3   0    60898.92    60997.69    857.88 o 
   5   3   0     1661.22     1462.81     46.88 o 
   7   3   0   178873.55   168250.63   2332.61 o 
   9   3   0    27126.05    27857.13    443.90 o 
  11   3   0    15623.34    15185.13    398.88 o 
  13   3   0      438.79      486.07     63.82 o 
  15   3   0     4152.10     4354.31    140.20 o 
  17   3   0     7252.88     7967.45    239.24 o 
  19   3   0        5.02       55.98     57.82 o 
  21   3   0     3605.46     3589.12    233.75 o 
   0   4   0    72182.92    74921.49   1495.16 o 
   2   4   0    29726.46    30043.50    398.29 o 
   4   4   0     3096.40     3059.09    145.06 o 
   6   4   0    90912.19    91110.40   1345.76 o 
   8   4   0    32065.80    31154.23    484.21 o 
  10   4   0      176.45      204.83     33.94 o 
  12   4   0     3343.90     3515.95    115.62 o 
  14   4   0     3608.93     3420.39    182.38 o 
  16   4   0     5809.40     5859.44    169.50 o 
  18   4   0     1208.34     1412.19    107.24 o 
  20   4   0     1991.99     2234.48    208.64 o 
  22   4   0     1320.26     1356.06    137.83 o 
   1   5   0    74673.07    76040.63   1214.44 o 
   3   5   0    46174.20    47463.65    740.32 o 
   5   5   0    22441.66    23343.61    323.67 o 
   7   5   0    28603.23    30317.33    470.03 o 
   9   5   0    10539.48    10554.59    207.87 o 
  11   5   0     9272.78     9313.54    202.60 o 
  13   5   0    10896.39    10206.34    225.41 o 
  15   5   0     7543.04     7204.08    188.85 o 
  17   5   0     3037.95     3142.32    127.76 o 
  19   5   0      436.31      444.67     75.65 o 
  21   5   0      140.10      147.27     62.10 o 
   0   6   0    17299.45    18443.24    516.73 o 
   2   6   0      963.74     1030.43     42.45 o 
   4   6   0     1075.33     1167.09     63.77 o 
   6   6   0       46.78       25.41     15.51 o 
   8   6   0     3271.35     3138.94    169.72 o 
  10   6   0     6146.40     6308.31    154.84 o 
  12   6   0      256.33      278.04     42.88 o 
  14   6   0     1083.56     1009.22     71.57 o 
  16   6   0       86.70       99.17     82.39 o 
  18   6   0      226.15      267.92     55.72 o 
  20   6   0      169.96      190.30     64.10 o 
   1   7   0    70169.66    69411.97   1188.49 o 
   3   7   0     7547.31     8058.20    167.85 o 
   5   7   0     8950.99     9488.37    279.97 o 
   7   7   0     1606.70     1502.67     78.99 o 
   9   7   0    15890.46    15646.10    345.81 o 
  11   7   0     4706.26     4936.72    139.19 o 
  13   7   0     7123.56     7760.52    229.87 o 
  15   7   0    10005.13     9697.29    277.33 o 
  17   7   0       12.75       27.26     47.27 o 
  19   7   0        7.42      -68.67     45.78 o 
   0   8   0     4515.10     5040.54    296.88 o 
   2   8   0     9013.09     9628.25    249.61 o 
   4   8   0     7362.42     7291.62    253.49 o 
   6   8   0    18983.97    17916.83   1290.36 o 
   8   8   0    13316.08    12503.95    393.31 o 
  10   8   0     2411.83     2482.34    156.31 o 
  12   8   0     1356.82     1246.64    118.21 o 
  14   8   0      366.27      230.53     73.84 o 
  16   8   0      556.42      555.60     99.90 o 
  18   8   0      434.72      308.57     92.72 o 
   1   9   0      578.02      672.29     89.46 o 
   3   9   0     3340.32     3112.58    134.09 o 
   5   9   0     3588.63     3744.92    188.88 o 
   7   9   0     3100.21     3308.00    280.79 o 
   9   9   0       87.13       -5.66     50.62 o 
  11   9   0     1370.89     1415.00    130.95 o 
  13   9   0      389.53      450.45     92.99 o 
  15   9   0        1.05        7.42     60.52 o 
   0  10   0     1749.33     1944.07    202.30 o 
   2  10   0     6425.18     6407.67    210.22 o 
   4  10   0     4740.08     4951.33    233.75 o 
   6  10   0     8263.29     8081.86    316.15 o 
   8  10   0     8654.76     8331.65    473.34 o 
  10  10   0      558.36      346.07    137.47 o 
  12  10   0      110.17      138.12     72.49 o 
  14  10   0       28.70       40.70     62.80 o 
   1  11   0     4995.08     4902.58    187.92 o 
   3  11   0       20.57      -63.57     45.45 o 
   5  11   0     2230.23     2104.13    157.82 o 
   7  11   0      685.56      759.24    110.39 o 
   9  11   0     1363.60     1278.57    138.55 o 
  11  11   0      364.65      461.72    103.06 o 
   0  12   0     5339.95     5453.44    346.11 o 
   2  12   0      262.93      248.80     78.55 o 
   4  12   0     1972.03     1707.11    153.72 o 
   6  12   0        1.24      -20.38     60.39 o 
   8  12   0      193.38      170.62     80.46 o 
   1  13   0      673.11      629.13     99.96 o 
 -23   1   1     3095.91     3018.43    190.44 o 
 -21   1   1      819.59      679.34    100.75 o 
 -19   1   1     6499.53     7267.11    279.46 o 
 -17   1   1    10286.54    10947.18    347.75 o 
 -15   1   1     2238.24     2504.94    299.07 o 
 -13   1   1      143.70      209.13     43.27 o 
 -11   1   1     3009.73     3275.52     86.06 o 
  -9   1   1    45452.33    45013.47   1982.82 o 
  -7   1   1   147807.73   133723.92   1865.41 o 
  -5   1   1    90298.01    84163.93   1819.19 o 
  -1   1   1     4659.99     4999.59    151.12 o 
   1   1   1    15039.52    14283.47    755.28 o 
   3   1   1    41189.80    37983.37   1923.68 o 
   5   1   1    80378.52    78551.07   2040.10 o 
   7   1   1   157761.66   144727.14   2287.93 o 
   9   1   1    28124.65    28222.77    451.57 o 
  11   1   1    22757.81    23992.26    358.98 o 
  13   1   1     2715.59     2994.27    142.90 o 
  15   1   1     8499.71     8861.50    290.70 o 
  17   1   1     2463.82     3036.57    171.66 o 
  19   1   1     5546.38     5200.06    402.66 o 
  21   1   1     2490.23     2440.82    164.42 o 
 -22   2   1      200.58      136.07    106.27 o 
 -20   2   1      598.89      581.21     94.78 o 
 -18   2   1       63.94       67.33     58.57 o 
 -16   2   1    14045.71    14824.64    418.98 o 
 -14   2   1    12235.68    12201.19    254.07 o 
 -12   2   1    17553.45    18482.69    332.66 o 
 -10   2   1    91683.84    91355.86   1438.76 o 
  -8   2   1     4600.10     4986.11    115.17 o 
  -6   2   1     7055.75     7152.43    180.90 o 
  -4   2   1    16204.31    17107.48    335.66 o 
  -2   2   1    96650.95    97391.22   1346.74 o 
   0   2   1    88810.41    90065.64   1709.09 o 
   2   2   1    60623.77    61521.48    834.96 o 
   4   2   1    78159.29    78124.72   1234.01 o 
   6   2   1     9482.36    10286.41    656.39 o 
   8   2   1    17380.70    18090.06    303.32 o 
  10   2   1      118.63      103.04     28.01 o 
  12   2   1    42455.57    42571.78    668.44 o 
  14   2   1    14266.63    14882.96    343.99 o 
  16   2   1      686.44      598.68     94.81 o 
  18   2   1     2918.89     2797.57    211.32 o 
  20   2   1       39.86        8.00     58.78 o 
  22   2   1     1805.35     1777.73    148.97 o 
 -21   3   1       11.31       35.08     59.49 o 
 -19   3   1      211.63      123.89     68.59 o 
 -17   3   1     2051.25     2150.97    121.78 o 
 -15   3   1     5100.35     5193.89    153.04 o 
 -13   3   1      351.74      319.82     43.82 o 
 -11   3   1    16414.10    16513.21    299.05 o 
  -9   3   1     3017.45     2990.57     90.94 o 
  -7   3   1     1996.61     1999.76     67.93 o 
  -5   3   1     1761.36     1768.27     90.98 o 
  -3   3   1    15850.08    16922.30    256.88 o 
  -1   3   1   109103.46   106954.97   1490.95 o 
   1   3   1     1705.07     1812.26     42.51 o 
   3   3   1    45307.98    45777.52    531.40 o 
   5   3   1    29719.84    32341.18    480.27 o 
   7   3   1     1635.07     1856.81     63.66 o 
   9   3   1     5530.66     5254.89    127.87 o 
  11   3   1     2514.03     2380.47     89.93 o 
  13   3   1    32646.21    33430.80    549.68 o 
  15   3   1       33.88       64.69     38.36 o 
  17   3   1     2858.37     2674.51    135.63 o 
  19   3   1        7.42       28.91     57.82 o 
  21   3   1      576.51      412.24     94.33 o 
 -22   4   1      718.83      545.51     98.21 o 
 -20   4   1       40.70       67.50     61.47 o 
 -18   4   1     1748.84     1632.29    128.90 o 
 -16   4   1     1977.00     2087.47    100.07 o 
 -14   4   1     7473.04     7702.47    188.99 o 
 -12   4   1    14435.67    14938.46    284.95 o 
 -10   4   1    14772.58    14947.84    273.01 o 
  -8   4   1    22570.62    21388.04    349.86 o 
  -6   4   1       88.99      106.71     21.12 o 
  -4   4   1    44411.38    43804.38    515.11 o 
  -2   4   1    38406.54    40269.30    582.46 o 
   0   4   1   107083.25   107335.32   1499.62 o 
   2   4   1    54584.86    56163.85    720.94 o 
   4   4   1    26040.69    25911.49    317.04 o 
   6   4   1     8519.24     7968.89    132.50 o 
   8   4   1      767.05      584.22     40.57 o 
  10   4   1    24806.35    24913.83    413.27 o 
  12   4   1     4939.48     4939.91    139.49 o 
  14   4   1    14694.54    15211.78    304.34 o 
  16   4   1      373.32      377.44     63.50 o 
  18   4   1      188.68      194.72     77.97 o 
  20   4   1      634.81      498.18     93.76 o 
 -21   5   1        0.25        6.95     51.74 o 
 -19   5   1     1190.75     1184.94    102.89 o 
 -17   5   1     5500.42     5396.44    175.48 o 
 -15   5   1     2164.10     2392.23    105.93 o 
 -13   5   1      318.56      307.72     46.70 o 
 -11   5   1    18205.38    19399.59    344.81 o 
  -9   5   1    16790.70    16209.29    288.21 o 
  -7   5   1     3507.99     3579.72     94.20 o 
  -5   5   1     3312.90     3476.11     78.54 o 
  -3   5   1    20088.74    20935.42    293.23 o 
  -1   5   1    43439.61    45082.40    654.35 o 
   1   5   1     3189.10     3446.17     76.45 o 
   3   5   1     9287.57     8804.44    177.19 o 
   5   5   1    17533.63    16652.78    698.27 o 
   7   5   1    22520.28    24213.08    342.19 o 
   9   5   1       70.92       41.21     38.41 o 
  11   5   1     4800.18     4745.60    132.76 o 
  13   5   1     8462.11     9296.74    213.92 o 
  15   5   1      893.53      985.96     74.02 o 
  17   5   1       58.56      139.01     47.55 o 
  19   5   1      661.20      635.52     84.76 o 
 -20   6   1        2.36       -6.05     47.77 o 
 -18   6   1     6647.69     6808.07    198.47 o 
 -16   6   1     1590.80     1398.84     85.58 o 
 -14   6   1      471.45      533.85     56.12 o 
 -12   6   1     1025.37     1074.15     80.07 o 
 -10   6   1      939.92     1050.81     61.96 o 
  -8   6   1    79603.63    75990.68   1257.47 o 
  -6   6   1       62.53      141.75     24.67 o 
  -4   6   1    75993.97    77013.50   1271.74 o 
  -2   6   1     9349.59     9584.55    169.44 o 
   0   6   1      601.06      549.16     59.97 o 
   2   6   1    32873.20    34565.29    466.45 o 
   4   6   1    27404.00    28301.01    391.72 o 
   6   6   1    84240.70    80749.38   1701.34 o 
   8   6   1     2995.23     3021.53     81.17 o 
  10   6   1    26663.23    26591.11    443.62 o 
  12   6   1     1755.31     1781.37    111.45 o 
  14   6   1      412.26      390.87     53.64 o 
  16   6   1     4309.33     4289.77    148.55 o 
  18   6   1      830.42      628.63     70.66 o 
  20   6   1     4516.73     4484.75    193.19 o 
 -19   7   1      590.66      399.61     79.74 o 
 -17   7   1       62.94       12.95     46.89 o 
 -15   7   1     3063.30     2727.55    137.73 o 
 -13   7   1      548.39      672.62     71.65 o 
 -11   7   1     6012.81     5675.87    180.94 o 
  -9   7   1     1622.59     1665.52     98.77 o 
  -7   7   1     2791.19     2995.82    115.88 o 
  -5   7   1      868.13      796.24     48.57 o 
  -3   7   1      100.47      220.12     38.77 o 
  -1   7   1    17619.98    18207.69    362.71 o 
   1   7   1      123.81      106.94     30.08 o 
   3   7   1    23072.72    23773.03    552.13 o 
   5   7   1      265.88      247.42     28.98 o 
   7   7   1     3837.53     4028.32    107.53 o 
   9   7   1      112.44      106.34     40.60 o 
  11   7   1       66.89       80.95     30.53 o 
  13   7   1     6830.19     6219.81    169.54 o 
  15   7   1      400.76      532.66     62.16 o 
  17   7   1     2265.90     2251.80    174.16 o 
  19   7   1       19.85       78.08     72.38 o 
 -18   8   1     1794.90     2120.22    170.27 o 
 -16   8   1      319.14      382.64    137.96 o 
 -14   8   1      847.02      866.62    108.91 o 
 -12   8   1      303.89      273.99     71.87 o 
 -10   8   1     1260.74     1207.17    159.89 o 
  -8   8   1    11542.82    11160.37    360.92 o 
  -6   8   1     1660.10     1845.12    322.96 o 
  -4   8   1    10816.99    10982.03    274.35 o 
  -2   8   1     3028.62     3237.90    162.50 o 
   0   8   1      275.89      423.47    118.95 o 
   2   8   1       32.80       34.80     38.88 o 
   4   8   1      460.62      565.10     58.14 o 
   6   8   1    11247.71    11315.93    760.47 o 
   8   8   1      372.44      361.21     75.90 o 
  10   8   1     2392.00     2562.98    161.37 o 
  12   8   1      524.37      512.74     90.29 o 
  14   8   1      640.64      435.54     90.48 o 
  16   8   1     1712.20     1709.73    151.12 o 
 -17   9   1      169.95      173.40     82.86 o 
 -15   9   1     4491.50     4549.02    238.62 o 
 -13   9   1        8.26      -25.09    100.18 o 
 -11   9   1    13137.48    13116.46    429.78 o 
  -9   9   1     2697.26     2563.14    201.33 o 
  -7   9   1     1014.05      961.74    100.96 o 
  -5   9   1      128.65      120.72     53.65 o 
  -3   9   1     1096.78     1094.68    145.99 o 
  -1   9   1    20093.31    21280.04    582.48 o 
   1   9   1    10736.98    11297.87    366.38 o 
   3   9   1    28461.91    28405.17    584.59 o 
   5   9   1     6602.06     6697.75    269.10 o 
   7   9   1       15.82       79.68     78.24 o 
   9   9   1     3706.98     3500.39    192.76 o 
  11   9   1       64.29       46.17     60.31 o 
  13   9   1    14887.36    14420.18    468.65 o 
  15   9   1      427.37      607.72    104.99 o 
 -14  10   1      292.47      239.48     82.16 o 
 -12  10   1       27.14        1.56     54.69 o 
 -10  10   1     1691.51     1756.63    187.92 o 
  -8  10   1     2233.29     2144.05    157.74 o 
  -6  10   1        8.39       78.53     64.10 o 
  -4  10   1      123.09       85.67     59.26 o 
  -2  10   1     8477.30     8599.16    251.83 o 
   0  10   1      816.69      608.69    120.65 o 
   2  10   1      224.98      200.65     52.53 o 
   4  10   1     4791.12     5014.80    245.20 o 
   6  10   1     1894.09     1738.03    143.69 o 
   8  10   1        1.44       30.75     61.05 o 
  10  10   1      288.74      304.25     83.59 o 
  12  10   1     1024.73      965.50    119.47 o 
  14  10   1      744.79      739.78    114.05 o 
 -11  11   1     1100.65     1150.62    174.03 o 
  -9  11   1       38.20        3.70     59.97 o 
  -7  11   1     2898.82     2650.35    180.39 o 
  -5  11   1      934.47      926.89    111.71 o 
  -3  11   1     1134.79     1152.65    155.75 o 
  -1  11   1     4469.25     4361.57    177.69 o 
   1  11   1        3.05      -35.12     40.76 o 
   3  11   1     2072.56     2067.32    217.66 o 
   5  11   1      482.39      372.12     84.94 o 
   7  11   1     1182.59     1135.43    129.37 o 
   9  11   1     2900.58     2858.14    198.20 o 
  11  11   1      698.90      471.32    102.25 o 
  -8  12   1     2344.85     2117.63    197.19 o 
  -6  12   1       24.87       46.19     62.88 o 
  -4  12   1     3442.81     3420.09    209.24 o 
  -2  12   1      347.97      349.16     85.18 o 
   0  12   1      107.96       82.19     62.54 o 
   2  12   1     1263.97     1283.71    131.52 o 
   4  12   1      360.97      290.66     88.53 o 
   6  12   1     2095.91     1851.14    160.74 o 
   8  12   1      130.89      145.86     74.52 o 
  -1  13   1       62.44       29.36     53.18 o 
   1  13   1      103.51       19.01     80.43 o 
 -22   0   2     1612.58     1479.99    197.92 o 
 -20   0   2      438.24      419.72    125.77 o 
 -18   0   2      100.39        1.46     80.43 o 
 -16   0   2    15962.82    17077.88    654.69 o 
 -14   0   2       47.62       63.37     62.40 o 
 -12   0   2    91934.52    93114.30   1961.13 o 
 -10   0   2     1354.20     1298.83    111.39 o 
  -8   0   2    43781.35    42470.02   1147.28 o 
  -6   0   2    51904.38    55093.52   1516.06 o 
  -2   0   2   145673.69   117547.97   3119.38 o 
   0   0   2      363.80      214.00     30.71 o 
   2   0   2   251912.89   180822.88   4776.33 o 
   4   0   2     2159.24     2091.04     88.72 o 
   6   0   2     4158.65     4022.68    184.27 o 
   8   0   2     5575.53     5275.51    249.10 o 
  10   0   2      280.96      352.94     85.80 o 
  12   0   2    61466.75    63602.96   1846.57 o 
  14   0   2     9574.94    10593.91    454.33 o 
  16   0   2    11703.09    11907.18    515.27 o 
  18   0   2     5624.10     5895.58    346.11 o 
  20   0   2      316.05      514.29    129.18 o 
  22   0   2       69.73       96.52     91.16 o 
 -23   1   2      398.17      161.13     77.56 o 
 -21   1   2      274.17      252.08     79.26 o 
 -19   1   2     2556.74     3011.73    177.31 o 
 -17   1   2     2591.18     2460.81    152.47 o 
 -15   1   2        3.62       15.34     45.94 o 
 -13   1   2     5639.73     6062.75    284.83 o 
 -11   1   2    17481.06    18276.73    281.94 o 
  -9   1   2    45393.69    45686.14    683.12 o 
  -7   1   2     1569.41     1473.65     53.98 o 
  -5   1   2   334390.91   262897.84   6154.23 o 
  -3   1   2     5787.81     6193.32    139.18 o 
  -1   1   2     3819.26     4109.46    122.84 o 
   1   1   2      129.16      302.24     85.83 o 
   3   1   2    57006.16    54028.57   1067.22 o 
   5   1   2   145453.55   130291.77   8433.40 o 
   7   1   2      329.54      395.48     58.40 o 
   9   1   2    38419.96    39209.25    688.85 o 
  11   1   2    16217.73    16856.05    356.45 o 
  13   1   2      267.60      321.45     50.24 o 
  15   1   2     1569.16     1668.35    122.11 o 
  17   1   2     4076.73     4270.75    239.84 o 
  19   1   2     1218.75     1485.95    129.41 o 
  21   1   2       52.62      111.86     73.12 o 
 -22   2   2      411.36      367.88     88.90 o 
 -20   2   2       92.27       70.58     61.05 o 
 -18   2   2     1426.22     1492.37    213.27 o 
 -16   2   2     5436.97     5484.13    223.76 o 
 -14   2   2      277.24      343.63     47.12 o 
 -12   2   2    32968.77    34830.66    780.66 o 
 -10   2   2     5518.40     6050.95    141.39 o 
  -8   2   2    14747.39    14087.68    242.64 o 
  -6   2   2      615.45      527.05     29.80 o 
  -4   2   2     4473.11     4818.38    226.44 o 
  -2   2   2    20165.78    19478.14    284.65 o 
   0   2   2        3.58       48.14      9.45 o 
   2   2   2   164609.73   147060.41   4882.63 o 
   4   2   2      640.53      724.63     35.28 o 
   6   2   2    17517.63    17309.47    349.63 o 
   8   2   2     9162.36     9182.01    202.53 o 
  10   2   2        8.62        8.19     28.92 o 
  12   2   2    11570.97    11742.94    407.61 o 
  14   2   2     1014.99     1104.85     71.75 o 
  16   2   2     3322.68     3654.59    237.40 o 
  18   2   2     1074.10     1153.15    114.93 o 
  20   2   2     1725.69     1476.22    132.18 o 
  22   2   2      370.61      314.42    127.72 o 
 -23   3   2      169.96      208.78     79.10 o 
 -21   3   2      192.73      263.54     79.98 o 
 -19   3   2     6231.34     6407.59    260.10 o 
 -17   3   2     1342.03     1287.72     82.72 o 
 -15   3   2     5204.93     5598.28    207.00 o 
 -13   3   2      147.53      180.27     38.01 o 
 -11   3   2     2084.68     2523.93     88.81 o 
  -9   3   2    59116.46    59747.82    872.44 o 
  -7   3   2     2060.08     2154.78     66.59 o 
  -5   3   2   179500.11   167864.69   4789.58 o 
  -3   3   2    23200.27    23841.37    400.02 o 
  -1   3   2    13599.51    14231.07    357.81 o 
   1   3   2     8231.81     8872.81    141.14 o 
   3   3   2     1000.94     1190.74     59.66 o 
   5   3   2   206241.84   189714.50   2604.95 o 
   7   3   2     3470.97     3868.19    120.65 o 
   9   3   2    54153.05    53612.34    797.33 o 
  11   3   2     7300.05     7849.73    178.72 o 
  13   3   2      411.17      268.22     46.92 o 
  15   3   2     4465.61     4560.64    146.59 o 
  17   3   2      525.53      473.24     69.99 o 
  19   3   2     3126.70     3254.96    233.75 o 
  21   3   2     1216.87     1218.08    124.94 o 
 -22   4   2       35.50        6.73     62.04 o 
 -20   4   2     1271.14     1402.62    130.74 o 
 -18   4   2     6913.28     6868.65    192.81 o 
 -16   4   2      463.67      357.33     51.90 o 
 -14   4   2     1684.63     1737.80     85.24 o 
 -12   4   2     5872.09     5560.71    143.56 o 
 -10   4   2    32911.50    33591.80    528.23 o 
  -8   4   2    10716.78    10622.33    200.38 o 
  -6   4   2    28286.20    28288.36    517.76 o 
  -4   4   2   101925.02   102953.43   1299.67 o 
  -2   4   2     2975.90     3085.11    121.66 o 
   0   4   2     2194.24     2528.15     56.54 o 
   2   4   2    14280.77    15112.65    271.40 o 
   4   4   2    62763.18    62544.99    727.17 o 
   6   4   2    31854.24    32431.87    440.35 o 
   8   4   2     8979.72     8598.18    173.95 o 
  10   4   2    17186.31    17264.76    308.96 o 
  12   4   2     6645.40     6326.21    162.10 o 
  14   4   2     2337.49     2302.25    114.86 o 
  16   4   2      818.77      647.18     65.43 o 
  18   4   2     3598.18     3472.61    158.09 o 
  20   4   2     1908.19     1836.49    147.23 o 
 -21   5   2      119.51       58.71     59.00 o 
 -19   5   2      843.45      843.13     77.38 o 
 -17   5   2     1365.95     1444.36     89.00 o 
 -15   5   2    13202.88    13245.46    278.36 o 
 -13   5   2     8999.09     8845.58    268.78 o 
 -11   5   2    20628.77    20243.64    354.05 o 
  -9   5   2     5345.58     5409.17    131.76 o 
  -7   5   2     5812.29     6004.21    114.09 o 
  -5   5   2    27856.64    29627.54    363.21 o 
  -3   5   2    20556.94    21626.79    302.00 o 
  -1   5   2    64009.50    63943.71    911.92 o 
   1   5   2    41919.00    43105.94   1030.23 o 
   3   5   2    45090.42    44711.70    587.48 o 
   5   5   2    21096.20    21921.23    393.50 o 
   7   5   2      696.05      668.65     36.25 o 
   9   5   2    11146.21    11268.87    220.19 o 
  11   5   2    14402.62    14457.50    277.75 o 
  13   5   2     8481.42     8110.67    197.05 o 
  15   5   2     4746.64     4620.45    186.67 o 
  17   5   2     3813.77     3726.79    142.45 o 
  19   5   2      183.42      206.89     74.64 o 
 -20   6   2      256.74      432.39     80.01 o 
 -18   6   2        1.12       21.19     40.60 o 
 -16   6   2      834.47      695.81     65.41 o 
 -14   6   2     1147.96     1398.81     79.42 o 
 -12   6   2    10592.17    11172.20    292.70 o 
 -10   6   2        3.23      243.16    149.07 o 
  -8   6   2     2860.31     2989.30     94.69 o 
  -6   6   2      245.45      268.81     23.39 o 
  -4   6   2     4254.76     4408.69     89.94 o 
  -2   6   2    10868.17    11339.44    194.39 o 
   0   6   2     1152.17     1354.61    128.90 o 
   2   6   2    19198.85    20605.42    319.24 o 
   4   6   2       18.85      131.62     30.47 o 
   6   6   2     1936.25     2418.04    110.96 o 
   8   6   2     1429.73     1278.52     54.44 o 
  10   6   2      729.76      810.59     49.63 o 
  12   6   2     7749.00     7730.88    187.06 o 
  14   6   2     1448.82     1393.56     83.12 o 
  16   6   2      683.35      488.38     63.26 o 
  18   6   2      411.16      463.19     67.18 o 
 -19   7   2      353.32      175.59     66.13 o 
 -17   7   2      767.50      806.71     87.61 o 
 -15   7   2     2184.09     2330.65    126.28 o 
 -13   7   2     9182.50     9282.68    256.02 o 
 -11   7   2     8389.64     9014.18    240.81 o 
  -9   7   2        4.41       -6.16     28.74 o 
  -7   7   2       10.60       41.57     27.98 o 
  -5   7   2      471.08      409.28     37.53 o 
  -3   7   2    45705.56    46043.33    733.06 o 
  -1   7   2    26403.73    26521.41    499.76 o 
   1   7   2    16816.79    16426.46    331.41 o 
   3   7   2    36315.47    36601.17    663.09 o 
   5   7   2      521.92      577.21     86.99 o 
   7   7   2     1346.75     1393.10     74.00 o 
   9   7   2     2346.15     2421.49     88.41 o 
  11   7   2    11235.83    11842.65    246.01 o 
  13   7   2    10831.94    10959.34    245.84 o 
  15   7   2      478.46      528.96     65.32 o 
  17   7   2     2157.16     2105.51    112.78 o 
 -18   8   2     4322.33     4023.91    225.22 o 
 -16   8   2      210.59      202.86     77.17 o 
 -14   8   2      434.54      458.55     87.53 o 
 -12   8   2       88.70       81.87     58.91 o 
 -10   8   2    15023.76    13477.67    416.04 o 
  -8   8   2    15200.88    14666.75    444.58 o 
  -6   8   2    23266.60    22845.72    598.36 o 
  -4   8   2    39696.16    40332.95   1165.13 o 
  -2   8   2     1409.78     1744.44    119.61 o 
   0   8   2        5.52      101.26    125.53 o 
   2   8   2      193.67      183.58     41.35 o 
   4   8   2    20983.58    21482.72    697.68 o 
   6   8   2    20301.83    18554.70    900.86 o 
   8   8   2     7296.91     7259.00    279.51 o 
  10   8   2    12631.66    12682.82    405.97 o 
  12   8   2      186.99      162.13    154.53 o 
  14   8   2       29.60       -8.51     54.05 o 
  16   8   2        0.54      -71.23     53.35 o 
 -17   9   2       78.71       14.98     66.26 o 
 -15   9   2        0.25       18.15     63.95 o 
 -13   9   2      729.04      738.45    104.38 o 
 -11   9   2      204.53      356.46     77.89 o 
  -9   9   2     2442.92     2586.99    261.29 o 
  -7   9   2      145.56      116.89     55.05 o 
  -5   9   2        9.80      -32.49     40.95 o 
  -3   9   2       44.34       21.39     34.52 o 
  -1   9   2     2315.90     2232.91    146.21 o 
   1   9   2      365.12      392.20     60.06 o 
   3   9   2      787.51      784.98     72.50 o 
   5   9   2      510.44      458.95     79.52 o 
   7   9   2      712.77      616.34     88.91 o 
   9   9   2      681.73      570.74     94.65 o 
  11   9   2        1.08      100.16     66.14 o 
  13   9   2      108.28      258.00     79.78 o 
  15   9   2      240.47      110.30     72.00 o 
 -14  10   2      779.69      927.27    304.92 o 
 -12  10   2      748.85      557.37     98.10 o 
 -10  10   2     1823.52     1612.36    138.50 o 
  -8  10   2     3900.12     3474.93    197.01 o 
  -6  10   2     8621.00     8497.28    319.55 o 
  -4  10   2     4773.30     4986.32    227.00 o 
  -2  10   2     4995.46     4785.04    178.69 o 
   0  10   2      159.98      204.04     65.65 o 
   2  10   2     6122.63     6217.36    261.70 o 
   4  10   2     4956.69     5187.98    244.18 o 
   6  10   2     9831.80     8981.75    621.29 o 
   8  10   2     1161.27     1093.61    150.39 o 
  10  10   2     2053.09     1954.45    155.66 o 
  12  10   2       92.86       47.60     64.76 o 
  14  10   2      444.92      454.92     99.56 o 
 -13  11   2      790.50      594.04    103.64 o 
 -11  11   2     1446.82     1335.88    140.54 o 
  -9  11   2      950.18     1057.85    125.06 o 
  -7  11   2      897.00     1022.87    117.20 o 
  -5  11   2      385.21      379.27     83.94 o 
  -3  11   2     7348.35     7498.79    295.39 o 
  -1  11   2      671.14      691.37    101.74 o 
   1  11   2     1548.14     1541.80    137.51 o 
   3  11   2     6402.33     6822.58    334.90 o 
   5  11   2      939.31      990.11    118.65 o 
   7  11   2       22.89       73.10     61.01 o 
   9  11   2      155.90      154.18     77.71 o 
  11  11   2     1340.36     1535.30    151.40 o 
  -8  12   2      162.98      133.64     73.78 o 
  -6  12   2      695.39      578.16    105.29 o 
  -4  12   2      307.18      357.81     88.43 o 
  -2  12   2     3929.71     4083.92    217.77 o 
   0  12   2       51.35       57.31     59.25 o 
   2  12   2     4511.40     4481.86    238.49 o 
   4  12   2       28.03       31.23     69.23 o 
   6  12   2      131.61       17.41     64.30 o 
   8  12   2      122.91      118.81     78.54 o 
  -1  13   2     1387.56     1399.65    180.12 o 
 -23   1   3      593.25      484.92    102.72 o 
 -21   1   3     3963.18     3778.46    292.98 o 
 -19   1   3     7500.94     7458.65    286.77 o 
 -17   1   3     2163.28     2420.60    152.12 o 
 -15   1   3    21644.88    23090.28   1062.95 o 
 -13   1   3      249.75      244.14     43.36 o 
 -11   1   3     3551.01     3508.38     92.83 o 
  -9   1   3    40533.18    39490.26    595.51 o 
  -7   1   3    21540.05    21183.29    329.74 o 
  -5   1   3   763499.25   473812.16   6516.26 o 
  -3   1   3    40597.33    41055.66    660.42 o 
  -1   1   3   109358.13   107742.02   2022.34 o 
   1   1   3      936.49     1089.10     83.52 o 
   3   1   3    89671.77    85645.34   1185.96 o 
   5   1   3   100642.30    97647.48   1919.74 o 
   7   1   3    49787.87    49199.23    936.40 o 
   9   1   3    72166.57    72050.65   1196.66 o 
  11   1   3      710.49      631.99     73.80 o 
  13   1   3      296.19      395.27     83.97 o 
  15   1   3     3576.25     3815.27    243.50 o 
  17   1   3     9820.10     9248.89    314.35 o 
  19   1   3     4288.23     4801.78    257.63 o 
  21   1   3      970.17      674.12    103.57 o 
 -22   2   3     1568.81     1753.42    151.75 o 
 -20   2   3      539.86      603.84     98.04 o 
 -18   2   3     2550.85     2773.32    165.43 o 
 -16   2   3     1664.34     1657.22    132.99 o 
 -14   2   3    31482.79    32568.42   1126.39 o 
 -12   2   3    58937.69    57636.24    865.56 o 
 -10   2   3     5062.31     5379.23    128.53 o 
  -8   2   3     9921.07     9628.20    177.89 o 
  -6   2   3    29859.06    30541.35    451.98 o 
  -4   2   3    79913.58    79919.67   1112.40 o 
  -2   2   3   130702.81   127924.10   3851.82 o 
   0   2   3   237811.92   200338.81   7234.27 o 
   2   2   3   222222.58   188680.48   4720.22 o 
   4   2   3    13438.76    14421.66    226.58 o 
   6   2   3    17583.50    18042.12    285.09 o 
   8   2   3     7368.94     7939.55    310.81 o 
  10   2   3    59300.09    61448.58   1177.10 o 
  12   2   3    13235.46    13617.63    340.48 o 
  14   2   3     9489.08     9322.32    352.72 o 
  16   2   3    18713.41    19051.11    828.96 o 
  18   2   3      215.21      254.08     75.99 o 
  20   2   3        0.39        8.76     56.21 o 
 -23   3   3      317.74      419.43     94.45 o 
 -21   3   3      297.94      165.96     74.31 o 
 -19   3   3       84.78       74.32     60.28 o 
 -17   3   3     1838.22     2224.24    106.01 o 
 -15   3   3      564.08      589.51     58.68 o 
 -13   3   3    12609.20    12705.88    254.14 o 
 -11   3   3     5312.10     6326.27    408.38 o 
  -9   3   3    24208.19    24630.59    393.46 o 
  -7   3   3     2367.54     2646.39     72.59 o 
  -5   3   3      511.66      567.55     30.06 o 
  -3   3   3    84976.41    87094.77   1212.50 o 
  -1   3   3     1567.25     1550.80     61.70 o 
   1   3   3   169016.22   161516.13   3096.45 o 
   3   3   3     2420.26     3118.70     94.85 o 
   5   3   3    48948.80    50260.77   1200.44 o 
   7   3   3     2397.90     2640.82     72.15 o 
   9   3   3      257.17      552.88    115.95 o 
  11   3   3    10827.40    10624.03    230.22 o 
  13   3   3      418.50      423.54     51.52 o 
  15   3   3    10599.65    10975.95    265.19 o 
  17   3   3      496.60      458.89     85.47 o 
  19   3   3      277.42      408.15     83.78 o 
  21   3   3       14.15       24.97     62.00 o 
 -22   4   3      853.59      987.04    120.44 o 
 -20   4   3      686.09      720.09    102.42 o 
 -18   4   3       63.50      116.83     45.26 o 
 -16   4   3     2860.18     2660.43    122.85 o 
 -14   4   3     4739.32     4975.56    143.16 o 
 -12   4   3    16334.80    17026.19    371.30 o 
 -10   4   3    17477.77    17681.68    306.90 o 
  -8   4   3     8066.61     8298.73    245.92 o 
  -6   4   3    25074.76    24853.57    497.89 o 
  -4   4   3        9.66       65.88     23.08 o 
  -2   4   3    65191.88    69208.58   1394.84 o 
   0   4   3      129.17      419.61     58.00 o 
   2   4   3    74417.81    77691.65   1083.05 o 
   4   4   3    15044.06    14469.05    205.79 o 
   6   4   3     2861.13     2873.17     75.50 o 
   8   4   3    19197.07    18772.58    318.74 o 
  10   4   3     1482.25     1528.00     71.39 o 
  12   4   3    12628.44    12555.99    255.74 o 
  14   4   3     1115.11      991.59     71.12 o 
  16   4   3     2488.62     2417.05    113.64 o 
  18   4   3      314.59      197.48     60.19 o 
  20   4   3        3.94       55.64     65.81 o 
 -21   5   3      873.25      834.30     95.29 o 
 -19   5   3      593.30      531.73     66.09 o 
 -17   5   3      524.03      526.76     62.23 o 
 -15   5   3     2687.55     2915.86    113.55 o 
 -13   5   3    15363.66    16008.86    304.39 o 
 -11   5   3     9559.92     9984.45    207.20 o 
  -9   5   3     2923.43     3025.47    117.08 o 
  -7   5   3    23373.80    23229.71    332.04 o 
  -5   5   3    60287.87    61057.90    915.55 o 
  -3   5   3     9524.60     9659.10    423.65 o 
  -1   5   3    16510.60    17692.02    341.83 o 
   1   5   3    68536.00    70190.21   1198.27 o 
   3   5   3    37832.59    35382.07    486.18 o 
   5   5   3     3612.72     3717.35     92.14 o 
   7   5   3    11594.73    11426.08    189.09 o 
   9   5   3    31900.23    31514.96    503.06 o 
  11   5   3     7478.37     7888.80    182.78 o 
  13   5   3       72.41      235.67     53.68 o 
  15   5   3     2922.28     3321.54    151.42 o 
  17   5   3     3135.16     3312.04    135.23 o 
  19   5   3      929.09      939.84     96.41 o 
 -20   6   3     5552.56     5574.14    311.79 o 
 -18   6   3      242.88      193.66     59.83 o 
 -16   6   3     5448.05     5755.58    201.16 o 
 -14   6   3     1951.36     1980.48     98.79 o 
 -12   6   3        1.15       12.29     28.13 o 
 -10   6   3    16564.87    16548.00    299.25 o 
  -8   6   3       80.12      172.54     61.02 o 
  -6   6   3   104920.99   102684.70   1309.41 o 
  -4   6   3    12376.91    12773.99    234.61 o 
  -2   6   3    25442.99    25648.53    479.78 o 
   0   6   3     2947.96     3289.47    156.25 o 
   2   6   3       89.55       86.90     14.97 o 
   4   6   3    49698.92    48448.28    676.61 o 
   6   6   3       22.65       57.22     22.17 o 
   8   6   3    51083.10    49457.08    661.94 o 
  10   6   3     5349.91     5359.59    125.40 o 
  12   6   3     3905.89     3874.47    112.01 o 
  14   6   3      100.18      108.34     43.22 o 
  16   6   3      430.54      481.38     64.40 o 
  18   6   3     5017.96     5270.56    177.47 o 
 -19   7   3      176.77      137.93     59.05 o 
 -17   7   3     1030.26      945.81    139.97 o 
 -15   7   3      506.89      457.22     68.15 o 
 -13   7   3     3183.94     3044.61    134.16 o 
 -11   7   3     2687.90     2659.14    143.72 o 
  -9   7   3     5437.74     5394.64    191.58 o 
  -7   7   3     2084.24     2191.20     94.90 o 
  -5   7   3     1974.48     2016.67     75.65 o 
  -3   7   3    25685.19    26986.33    511.59 o 
  -1   7   3       73.52       84.36     32.20 o 
   1   7   3    22705.56    22584.06    382.84 o 
   3   7   3     1911.92     1921.43     72.96 o 
   5   7   3    11000.29    10883.26    248.77 o 
   7   7   3       34.72       -6.49     25.05 o 
   9   7   3      246.45      202.02     36.03 o 
  11   7   3     2763.60     2493.97     99.17 o 
  13   7   3      563.75      520.98     59.31 o 
  15   7   3     4637.93     4008.62    145.62 o 
  17   7   3       66.88       11.86     46.51 o 
 -18   8   3      149.72      287.26    121.63 o 
 -16   8   3     1636.07     1808.71    150.83 o 
 -14   8   3       13.91       34.28     42.26 o 
 -12   8   3       42.70       12.19     37.33 o 
 -10   8   3      273.13      369.83     75.64 o 
  -8   8   3       90.90       92.93     68.90 o 
  -6   8   3     8679.92     9051.78    313.39 o 
  -4   8   3     5529.21     5664.78    142.84 o 
  -2   8   3     9481.78     9585.60    231.06 o 
   0   8   3      690.26      651.66     77.18 o 
   2   8   3      631.48      727.32     61.76 o 
   4   8   3    14702.81    13730.36    596.43 o 
   6   8   3      294.81      293.30     72.96 o 
   8   8   3     8560.39     8407.57    495.77 o 
  10   8   3     2574.17     2634.31    165.28 o 
  12   8   3       17.74       -9.13    102.86 o 
  14   8   3      137.86       56.94    126.99 o 
  16   8   3        0.27      -39.10    120.16 o 
 -17   9   3      780.60      591.32    102.01 o 
 -15   9   3      128.71      112.53     67.86 o 
 -13   9   3    12601.49    12722.41    421.10 o 
 -11   9   3     2419.69     2443.10    163.85 o 
  -9   9   3     6739.12     6703.12    461.64 o 
  -7   9   3     5751.48     5890.68    243.00 o 
  -5   9   3      206.69      123.74     51.39 o 
  -3   9   3    14838.84    15039.98    356.58 o 
  -1   9   3       64.50       62.05     52.58 o 
   1   9   3    37630.88    37009.52    731.39 o 
   3   9   3     5370.36     5193.87    233.14 o 
   5   9   3     4225.28     4110.42    342.45 o 
   7   9   3       40.47       22.38    103.83 o 
   9   9   3     3014.49     2659.07    172.10 o 
  11   9   3     4348.77     4316.46    282.98 o 
  13   9   3       81.42      109.97     68.23 o 
  15   9   3     3826.89     3995.46    229.10 o 
 -14  10   3      568.98      371.35     88.35 o 
 -12  10   3     1299.84     1186.66    121.73 o 
 -10  10   3      778.39      773.40    103.04 o 
  -8  10   3      688.15      687.17     97.45 o 
  -6  10   3     1603.30     1649.00    134.45 o 
  -4  10   3     6336.07     6825.59    270.52 o 
  -2  10   3       76.27       57.34     59.79 o 
   0  10   3     6991.11     7066.06    223.48 o 
   2  10   3     2210.31     2223.15    157.64 o 
   4  10   3     1276.48     1104.68    119.78 o 
   6  10   3      160.63      140.13     70.64 o 
   8  10   3     3139.30     2876.44    188.46 o 
  10  10   3     1235.03     1598.03    148.40 o 
  12  10   3      102.65        5.91     84.58 o 
 -13  11   3     1005.85      982.17    124.43 o 
 -11  11   3      129.25        4.47     96.03 o 
  -9  11   3     3823.25     3840.70    268.85 o 
  -7  11   3     1041.68      862.90    110.68 o 
  -5  11   3     2437.73     2521.31    165.91 o 
  -3  11   3     3119.58     3102.71    180.78 o 
  -1  11   3      181.17      215.56     78.17 o 
   1  11   3     3383.99     3123.59    189.73 o 
   3  11   3      413.91      394.88     87.01 o 
   5  11   3     1541.99     1462.87    206.20 o 
   7  11   3     2411.35     2488.83    179.71 o 
   9  11   3     1167.36      926.52    124.73 o 
  11  11   3     2198.82     2269.33    181.07 o 
  -8  12   3       85.39       39.68     61.86 o 
  -6  12   3     3323.76     3483.27    225.46 o 
  -4  12   3     1064.53      818.23    111.57 o 
  -2  12   3      596.89      649.04     99.86 o 
   0  12   3      616.95      626.36    103.86 o 
   2  12   3      124.96       93.45     70.45 o 
   4  12   3     1807.61     1943.75    167.02 o 
   6  12   3      514.35      505.75    105.40 o 
 -24   0   4     2253.38     2025.97    243.74 o 
 -22   0   4     1832.85     1630.62    215.95 o 
 -20   0   4      331.23      481.63    137.96 o 
 -18   0   4      231.31      296.39    109.20 o 
 -16   0   4     2456.32     2608.50    223.27 o 
 -14   0   4    54828.45    52984.19   1584.80 o 
 -12   0   4    13796.91    13716.36    352.42 o 
 -10   0   4   156058.39   144122.11   2861.14 o 
  -8   0   4     5070.30     4535.45    135.78 o 
  -6   0   4    38345.87    37767.50   1138.75 o 
  -4   0   4    42983.61    46539.91    931.66 o 
  -2   0   4    52880.12    53939.67   1097.07 o 
   0   0   4   394996.09   297547.06   9316.96 o 
   2   0   4    89098.70    80330.73   3953.05 o 
   4   0   4   212285.16   181284.88   5165.33 o 
   6   0   4    30152.19    30979.83    895.01 o 
   8   0   4     1868.69     2239.97    151.61 o 
  10   0   4    63116.48    64341.49   1847.06 o 
  12   0   4     5395.01     5536.31    301.26 o 
  14   0   4    35829.94    35065.40   1135.34 o 
  16   0   4     2437.07     2778.64    225.22 o 
  18   0   4     3422.31     3361.66    261.78 o 
  20   0   4       46.73      120.90     97.98 o 
 -23   1   4      223.52      111.87     76.68 o 
 -21   1   4     1234.65     1105.69    125.56 o 
 -19   1   4      271.66      309.82     82.94 o 
 -17   1   4     3006.49     3140.65    174.90 o 
 -15   1   4     3575.52     3668.17    452.14 o 
 -13   1   4     1092.68     1103.37    103.36 o 
 -11   1   4     3833.90     4005.58     99.50 o 
  -9   1   4     7643.20     7955.47    158.81 o 
  -7   1   4    79445.87    76210.88   1074.05 o 
  -5   1   4     8972.51    10288.52    166.82 o 
  -3   1   4    15857.60    15742.13    236.41 o 
  -1   1   4      210.19      278.72     15.13 o 
   1   1   4     5631.49     6065.64     96.19 o 
   3   1   4    23344.46    24430.51    379.45 o 
   5   1   4      254.39      286.13     22.76 o 
   7   1   4    76273.15    75947.08   1234.76 o 
   9   1   4     9278.14     9407.16    223.51 o 
  11   1   4     2318.26     2429.60    185.73 o 
  13   1   4     3758.66     3562.35    169.93 o 
  15   1   4     1428.53     1445.51    120.41 o 
  17   1   4     1018.05     1185.82    115.47 o 
  19   1   4       21.02       13.90     60.97 o 
  21   1   4      615.08      656.11    104.25 o 
 -24   2   4      685.04      813.60    169.16 o 
 -22   2   4      151.41      258.89     86.55 o 
 -20   2   4     1096.05     1073.54    118.48 o 
 -18   2   4     1603.30     1864.92    143.32 o 
 -16   2   4      698.30      708.65     71.68 o 
 -14   2   4     8062.86     8740.45    200.55 o 
 -12   2   4      434.68      398.06     53.62 o 
 -10   2   4    13321.56    13157.23    277.61 o 
  -8   2   4     8225.49     8599.32    186.77 o 
  -6   2   4    22762.23    21620.33    328.22 o 
  -4   2   4    49245.47    50981.70    985.83 o 
  -2   2   4    43573.14    45130.67    726.61 o 
   0   2   4    49560.13    52211.50    654.10 o 
   2   2   4     4351.24     4722.57     78.64 o 
   4   2   4    48340.52    48561.23    693.10 o 
   6   2   4     7532.60     7686.99    144.13 o 
   8   2   4    29479.35    30621.16    670.19 o 
  10   2   4    21861.57    22389.56    434.56 o 
  12   2   4     6009.64     6485.77    436.78 o 
  14   2   4    11068.34    11463.48    337.09 o 
  16   2   4       80.52       81.65    108.46 o 
  18   2   4     2322.47     2495.91    162.86 o 
  20   2   4      567.38      613.66    179.88 o 
 -23   3   4       54.11       45.60     65.49 o 
 -21   3   4     3928.39     3873.78    210.76 o 
 -19   3   4      192.95      154.04     68.59 o 
 -17   3   4    13112.12    13507.50    424.14 o 
 -15   3   4     6812.51     7074.63    181.76 o 
 -13   3   4        2.98        4.22     30.84 o 
 -11   3   4       48.93       44.70     23.99 o 
  -9   3   4     8930.29     9614.11    183.32 o 
  -7   3   4   111925.65   109155.27   1526.96 o 
  -5   3   4     6309.53     6684.26    121.46 o 
  -3   3   4   170595.66   161859.36   3774.06 o 
  -1   3   4    13677.96    13815.53    311.53 o 
   1   3   4     5575.87     5747.98    156.10 o 
   3   3   4    27122.14    27797.13    553.67 o 
   5   3   4     1759.77     2003.59     75.16 o 
   7   3   4   107367.74   102530.60   1439.46 o 
   9   3   4    18162.08    18209.86    385.02 o 
  11   3   4     8550.16     8459.81    215.42 o 
  13   3   4     4906.10     5095.32    150.02 o 
  15   3   4      127.99      105.78     47.49 o 
  17   3   4     7645.14     7673.55    286.81 o 
  19   3   4      169.34      433.23     87.21 o 
 -22   4   4     2564.40     2458.33    176.71 o 
 -20   4   4      783.34      825.77    107.96 o 
 -18   4   4     1072.92     1184.62     81.58 o 
 -16   4   4     7392.60     7922.50    200.10 o 
 -14   4   4     2823.44     2746.19    110.26 o 
 -12   4   4     4063.84     4271.97    172.74 o 
 -10   4   4      402.99      400.45     37.56 o 
  -8   4   4    63080.63    62591.02   1080.90 o 
  -6   4   4    42548.30    42389.42    620.25 o 
  -4   4   4     3718.19     3891.79     80.02 o 
  -2   4   4    26954.88    25918.51   1064.90 o 
   0   4   4    27105.45    28277.19    471.12 o 
   2   4   4    48602.45    53447.24    756.54 o 
   4   4   4     1388.70     1691.88     57.56 o 
   6   4   4    43512.20    43288.39    710.53 o 
   8   4   4    48129.35    47387.25    799.92 o 
  10   4   4       99.45      170.66     57.92 o 
  12   4   4     6414.67     6469.77    191.24 o 
  14   4   4     1669.78     1496.11     85.50 o 
  16   4   4     5569.97     5273.23    166.92 o 
  18   4   4       27.09       17.44     48.62 o 
  20   4   4      770.01      566.52     98.28 o 
 -21   5   4      219.41      196.76     67.07 o 
 -19   5   4       64.53       94.50     46.60 o 
 -17   5   4     2605.82     2895.66    119.26 o 
 -15   5   4     3015.96     2817.80    110.66 o 
 -13   5   4    26816.35    26743.48    496.99 o 
 -11   5   4     7077.09     6986.76    160.78 o 
  -9   5   4    21297.99    20443.34    342.29 o 
  -7   5   4     4465.35     4615.28     94.95 o 
  -5   5   4      415.06      498.37     27.22 o 
  -3   5   4    42978.18    45143.57   1257.21 o 
  -1   5   4    60453.52    63790.43   1296.80 o 
   1   5   4    36372.10    35610.55    801.95 o 
   3   5   4    10021.88     9157.72    178.86 o 
   5   5   4    14607.73    14975.20    246.12 o 
   7   5   4     1811.98     1735.47     63.09 o 
   9   5   4      482.18      400.41     37.07 o 
  11   5   4     6530.99     6677.40    165.59 o 
  13   5   4     8598.27     8121.92    199.61 o 
  15   5   4     6376.72     6367.47    183.08 o 
  17   5   4     3265.49     3180.15    132.99 o 
  19   5   4      473.40      407.47     76.36 o 
 -20   6   4      144.15      113.14     63.94 o 
 -18   6   4       42.11       27.60     51.43 o 
 -16   6   4       79.51      286.67    148.80 o 
 -14   6   4     3013.00     2925.67    129.73 o 
 -12   6   4      323.74      298.11     49.67 o 
 -10   6   4     3840.38     3825.80    133.39 o 
  -8   6   4     3191.39     3579.86    150.82 o 
  -6   6   4       55.94      233.71     47.48 o 
  -4   6   4     2104.35     2355.67     80.63 o 
  -2   6   4      689.75      712.76     51.30 o 
   0   6   4    16501.60    15936.82    321.78 o 
   2   6   4    11901.78    12479.59    239.02 o 
   4   6   4     3384.16     3283.90     81.73 o 
   6   6   4      865.61      828.31     49.26 o 
   8   6   4       18.71       34.56     24.74 o 
  10   6   4     3732.83     3767.23    104.12 o 
  12   6   4     1091.93      945.60     59.33 o 
  14   6   4     1946.23     1787.33     85.28 o 
  16   6   4      658.87      652.39     70.28 o 
  18   6   4        0.84       51.37     49.16 o 
 -19   7   4        6.24       18.55     52.38 o 
 -17   7   4      300.61      241.46     60.21 o 
 -15   7   4     6225.19     6625.36    215.07 o 
 -13   7   4    13021.75    13775.61    330.91 o 
 -11   7   4    12388.24    12143.62    291.95 o 
  -9   7   4    21392.89    21600.50    439.33 o 
  -7   7   4       93.36      116.28     31.34 o 
  -5   7   4     4946.91     5397.53    133.41 o 
  -3   7   4     2985.17     3202.21    116.41 o 
  -1   7   4    50602.71    51281.16    907.39 o 
   1   7   4    66120.27    63238.32   1561.18 o 
   3   7   4     7079.57     7176.69    262.03 o 
   5   7   4    20578.60    19122.36    390.57 o 
   7   7   4       75.41      126.58     34.22 o 
   9   7   4     5529.85     5512.17    177.01 o 
  11   7   4     7668.39     7459.82    184.34 o 
  13   7   4     6615.74     6417.79    218.97 o 
  15   7   4     7560.21     7411.32    207.36 o 
  17   7   4      167.97      166.20     55.26 o 
 -18   8   4      107.64      164.39     62.84 o 
 -16   8   4     2641.02     2617.34    137.65 o 
 -14   8   4      683.02      667.46     74.13 o 
 -12   8   4       45.98       -8.14     36.15 o 
 -10   8   4      428.36      482.20     57.23 o 
  -8   8   4    11219.67    11012.76    297.80 o 
  -6   8   4     8087.95     8395.33    216.82 o 
  -4   8   4       21.24       13.46     39.19 o 
  -2   8   4    23729.10    24168.69    477.94 o 
   0   8   4      106.32      290.78     38.77 o 
   2   8   4     1341.63     1323.56     62.13 o 
   4   8   4     2745.93     2916.38    112.53 o 
   6   8   4     7106.57     7375.97    201.68 o 
   8   8   4    27103.00    25621.10    516.24 o 
  10   8   4     1448.15     1419.50    125.68 o 
  12   8   4     4329.63     4061.93    210.71 o 
  14   8   4      266.60      283.82     78.57 o 
  16   8   4      110.85       39.57     68.16 o 
 -17   9   4        3.20       54.47     64.52 o 
 -15   9   4       18.46       22.12     58.57 o 
 -13   9   4      123.03      128.03    100.66 o 
 -11   9   4      766.03      746.65    100.52 o 
  -9   9   4       19.73       27.79     54.30 o 
  -7   9   4     3970.20     4075.57    195.31 o 
  -5   9   4      141.76      146.36     52.69 o 
  -3   9   4       58.66       66.22     39.40 o 
  -1   9   4      421.97      539.22    224.48 o 
   1   9   4       34.54       -6.15     40.23 o 
   3   9   4       42.16       15.68     95.55 o 
   5   9   4      225.91      280.71    129.67 o 
   7   9   4     3784.15     3447.91    192.43 o 
   9   9   4      677.42      726.81    104.94 o 
  11   9   4     2078.51     2234.24    178.66 o 
  13   9   4       59.94       92.92     64.34 o 
 -14  10   4        3.21       16.10     62.13 o 
 -12  10   4       52.59      127.73    105.54 o 
 -10  10   4      132.69      156.21     66.81 o 
  -8  10   4     5457.49     5187.87    236.20 o 
  -6  10   4     6246.53     6420.82    263.04 o 
  -4  10   4     1029.37      981.93    177.20 o 
  -2  10   4     9112.65     9463.06    340.68 o 
   0  10   4        6.83        7.19     39.93 o 
   2  10   4      532.26      483.88     88.70 o 
   4  10   4     4523.43     4319.04    227.66 o 
   6  10   4     2356.59     2280.48    170.08 o 
   8  10   4    11833.95    11368.54    405.84 o 
  10  10   4      173.83      132.06     72.15 o 
  12  10   4      853.50      800.50    115.85 o 
 -13  11   4     1308.35     1146.80    128.72 o 
 -11  11   4       72.25       27.43     65.30 o 
  -9  11   4     1758.00     1817.38    152.24 o 
  -7  11   4      944.45      857.71    107.52 o 
  -5  11   4       90.12       76.30     58.27 o 
  -3  11   4      688.76      619.14     91.11 o 
  -1  11   4     3241.47     3450.47    203.58 o 
   1  11   4     5973.83     5822.73    269.28 o 
   3  11   4      166.63      229.01     76.30 o 
   5  11   4     1347.15     1221.31    130.79 o 
   7  11   4      644.83      626.04    107.95 o 
   9  11   4      493.28      477.24    104.59 o 
  -8  12   4      667.10      699.62    109.33 o 
  -6  12   4      449.39      448.44     90.76 o 
  -4  12   4     1246.61     1131.57    121.84 o 
  -2  12   4      332.27      389.41     86.05 o 
   0  12   4     3274.87     3514.59    538.18 o 
   2  12   4      322.70      273.28     97.50 o 
   4  12   4     2273.08     2500.57    190.05 o 
   6  12   4      224.49      235.41     89.00 o 
 -23   1   5      381.08      464.22    102.77 o 
 -21   1   5     2234.17     1945.46    194.75 o 
 -19   1   5     5135.51     5615.55    385.11 o 
 -17   1   5    17546.50    18582.73    708.80 o 
 -15   1   5     5065.30     5206.73    168.92 o 
 -13   1   5     2863.43     2583.55    105.57 o 
 -11   1   5     8806.54     8889.10    172.62 o 
  -9   1   5    53039.59    53852.48    704.64 o 
  -7   1   5    78299.67    72670.06    924.17 o 
  -5   1   5    90465.23    86103.83   1451.00 o 
  -3   1   5   168390.88   154034.06   2337.30 o 
  -1   1   5     7217.91     7684.24    127.53 o 
   1   1   5        1.66       19.60     13.85 o 
   3   1   5     7361.59     7466.91    128.18 o 
   5   1   5    95903.37    93180.57   1303.29 o 
   7   1   5    47854.89    45605.16    769.34 o 
   9   1   5     2036.98     1937.71     91.85 o 
  11   1   5    26462.82    26694.92    618.97 o 
  13   1   5     1520.47     1584.73    229.60 o 
  15   1   5     1435.82     1462.15    121.99 o 
  17   1   5      428.28      465.79     87.55 o 
  19   1   5     1895.29     1763.25    141.04 o 
 -24   2   5      858.18      909.30    244.47 o 
 -22   2   5        6.41      -41.56     54.76 o 
 -20   2   5      244.79      308.72     86.04 o 
 -18   2   5      286.00      417.68     84.22 o 
 -16   2   5    10338.11    10808.22    276.84 o 
 -14   2   5    18125.54    18237.37    336.36 o 
 -12   2   5     7810.25     7264.28    166.42 o 
 -10   2   5   143083.58   137874.00   1932.82 o 
  -8   2   5      692.63      600.94     49.88 o 
  -6   2   5        7.62       62.49     20.62 o 
  -4   2   5     4140.57     4552.12     77.04 o 
  -2   2   5    23746.13    25226.69    420.51 o 
   0   2   5   229543.28   211032.69   4473.72 o 
   2   2   5    12549.81    12664.05    178.73 o 
   4   2   5    75411.65    74472.23    930.45 o 
   6   2   5     7300.62     7623.67    145.52 o 
   8   2   5      244.08      184.28     34.62 o 
  10   2   5     8418.87     8677.98    218.59 o 
  12   2   5    19441.92    19803.59    415.12 o 
  14   2   5    11293.19    11345.16    431.18 o 
  16   2   5        1.05       -2.41     51.99 o 
  18   2   5     1118.78     1025.29    115.37 o 
  20   2   5      532.30      460.02     92.03 o 
 -23   3   5      635.80      485.33    108.22 o 
 -21   3   5      105.27      265.63     83.60 o 
 -19   3   5        0.92      -69.65     46.43 o 
 -17   3   5       55.35       27.38     39.97 o 
 -15   3   5    14746.96    15291.75    302.67 o 
 -13   3   5      104.98      129.17     56.43 o 
 -11   3   5    25039.30    25124.24    410.12 o 
  -9   3   5     8351.42     8137.85    160.11 o 
  -7   3   5      699.42     1217.18    109.49 o 
  -5   3   5       74.34      129.72     31.47 o 
  -3   3   5       89.01       73.29     18.88 o 
  -1   3   5   121704.73   116474.99   1842.66 o 
   1   3   5     4320.06     4394.92     86.71 o 
   3   3   5    76368.87    75161.70    940.15 o 
   5   3   5    18349.81    18760.70    266.18 o 
   7   3   5     1829.23     1775.00     63.82 o 
   9   3   5     2727.86     2765.38    102.71 o 
  11   3   5     2064.36     2056.83     98.95 o 
  13   3   5     4721.82     5047.04    202.07 o 
  15   3   5     4184.49     4402.44    151.07 o 
  17   3   5     2906.78     3040.28    178.82 o 
  19   3   5      654.56      545.88     97.46 o 
 -22   4   5       94.65      129.21    103.35 o 
 -20   4   5     1335.03     1390.12    133.13 o 
 -18   4   5      548.65      520.84     63.38 o 
 -16   4   5      427.02      566.22     59.27 o 
 -14   4   5     7762.95     7872.40    187.44 o 
 -12   4   5     6968.34     6828.81    159.81 o 
 -10   4   5    43193.75    44138.71    664.83 o 
  -8   4   5     7362.13     6936.34    141.22 o 
  -6   4   5     9085.56     9350.16    165.76 o 
  -4   4   5    11394.04    11377.20    185.68 o 
  -2   4   5    14619.50    14309.84    336.29 o 
   0   4   5   129015.59   133763.11   2483.63 o 
   2   4   5    37976.05    38643.58    561.81 o 
   4   4   5    60286.57    59401.95   1051.47 o 
   6   4   5    12001.90    12305.71    194.87 o 
   8   4   5        0.01       27.91     30.57 o 
  10   4   5    18939.37    18699.89    517.36 o 
  12   4   5     4279.72     4209.06    130.74 o 
  14   4   5     5928.55     6395.85    261.11 o 
  16   4   5        5.04      -30.78     36.95 o 
  18   4   5      772.18      630.45    116.26 o 
 -21   5   5       76.54       27.04     54.32 o 
 -19   5   5     1427.57     1367.26     92.51 o 
 -17   5   5     3522.89     3852.20    157.12 o 
 -15   5   5     1781.10     1898.51     91.66 o 
 -13   5   5      767.90      856.01     60.24 o 
 -11   5   5     3245.64     3404.03    135.24 o 
  -9   5   5    11820.79    11530.41    215.30 o 
  -7   5   5     9901.17     9740.66    179.37 o 
  -5   5   5      176.34      296.14     36.09 o 
  -3   5   5    33192.71    34835.02   1074.65 o 
  -1   5   5     5046.93     4118.00    136.03 o 
   1   5   5     6005.11     6752.72    183.22 o 
   3   5   5      324.62      250.90     49.53 o 
   5   5   5    10087.26    10226.03    183.59 o 
   7   5   5    14366.35    13757.63    240.28 o 
   9   5   5     4610.58     4819.03    123.56 o 
  11   5   5     7775.31     7142.36    180.74 o 
  13   5   5     6034.21     6072.85    168.24 o 
  15   5   5      560.05      662.11     67.94 o 
  17   5   5       90.88       29.68     43.67 o 
  19   5   5      844.06      808.14    144.29 o 
 -20   6   5      495.13      480.73     82.32 o 
 -18   6   5     8639.00     9118.39    276.85 o 
 -16   6   5     1946.69     2037.91    123.80 o 
 -14   6   5     2030.34     2317.15    117.63 o 
 -12   6   5     2149.77     2107.67    102.42 o 
 -10   6   5      545.17      467.01     50.86 o 
  -8   6   5    73255.84    71707.51   1226.86 o 
  -6   6   5     3300.13     3335.33     99.17 o 
  -4   6   5    95871.56    97457.24   1423.00 o 
  -2   6   5    18832.23    19149.59    446.68 o 
   0   6   5     6320.09     6337.33    193.12 o 
   2   6   5     3863.22     3776.41    108.09 o 
   4   6   5      225.67      396.73     92.48 o 
   6   6   5    75640.56    73618.63   1559.94 o 
   8   6   5     2746.01     2686.54     81.87 o 
  10   6   5    17308.83    17034.10    281.30 o 
  12   6   5     2524.18     2504.16     91.88 o 
  14   6   5     1297.39     1146.42     81.93 o 
  16   6   5      245.83      273.91     57.61 o 
  18   6   5      147.88      129.29     54.41 o 
 -19   7   5       92.89       25.44     55.06 o 
 -17   7   5      573.50      669.62     80.96 o 
 -15   7   5     6406.21     5792.24    205.79 o 
 -13   7   5     1081.57     1041.98     81.63 o 
 -11   7   5     8548.36     8057.62    220.91 o 
  -9   7   5     1085.14      792.78     88.10 o 
  -7   7   5     3262.88     3486.67    120.79 o 
  -5   7   5     3019.45     3116.63    106.04 o 
  -3   7   5     1417.72     1660.98    123.32 o 
  -1   7   5    16754.27    17246.70    358.36 o 
   1   7   5      499.71      493.09     42.76 o 
   3   7   5    10567.78    10351.64    317.19 o 
   5   7   5      603.26      600.84     53.71 o 
   7   7   5     4798.04     4526.10    146.04 o 
   9   7   5      131.05       55.83     35.72 o 
  11   7   5       24.97       41.44     34.61 o 
  13   7   5      414.78      445.61     58.35 o 
  15   7   5      216.36      152.03     65.08 o 
  17   7   5     1443.48     1242.42     96.44 o 
 -18   8   5     2641.86     3116.43    159.79 o 
 -16   8   5      112.17      201.94     56.38 o 
 -14   8   5     1173.12     1232.10     91.81 o 
 -12   8   5        2.98       18.30     58.42 o 
 -10   8   5       34.20       66.15     36.65 o 
  -8   8   5    10154.23    10084.04    251.91 o 
  -6   8   5     1718.80     1813.11     94.70 o 
  -4   8   5    18204.60    18189.81    332.18 o 
  -2   8   5     2248.08     2179.56    100.02 o 
   0   8   5     1600.57     1534.69     68.96 o 
   2   8   5     4798.66     4717.40    126.65 o 
   4   8   5        0.26       12.81     29.89 o 
   6   8   5     7141.92     7665.88    209.45 o 
   8   8   5     1637.98     1678.97    122.50 o 
  10   8   5      351.62      504.17     63.84 o 
  12   8   5       48.85       53.00     43.36 o 
  14   8   5        2.34       51.24     51.71 o 
 -17   9   5       14.52      -43.82     59.27 o 
 -15   9   5     4348.52     3970.01    229.85 o 
 -13   9   5      574.79      629.61     93.42 o 
 -11   9   5    10550.82     9872.32    345.23 o 
  -9   9   5     8517.68     8691.17    312.32 o 
  -7   9   5     4758.56     4797.21    211.88 o 
  -5   9   5     1757.84     1800.02    121.67 o 
  -3   9   5        3.26      103.93     57.26 o 
  -1   9   5    29937.24    29801.69    818.97 o 
   1   9   5     4790.84     4819.82    175.65 o 
   3   9   5    12528.38    12612.94   1130.47 o 
   5   9   5     4861.55     4649.71    224.17 o 
   7   9   5      175.58       72.17     61.83 o 
   9   9   5     1504.16     1527.16    135.46 o 
  11   9   5       71.55       85.96     80.43 o 
  13   9   5     7862.73     7659.68    323.53 o 
 -16  10   5      396.20      334.57     88.07 o 
 -14  10   5      417.87      309.99     88.19 o 
 -12  10   5     1105.89     1079.27    118.94 o 
 -10  10   5       36.57       -9.47     45.52 o 
  -8  10   5     2340.69     2471.93    158.12 o 
  -6  10   5      572.66      404.12     79.26 o 
  -4  10   5     3471.62     3634.31    185.78 o 
  -2  10   5     4299.07     4384.60    221.55 o 
   0  10   5      268.77      225.92     54.89 o 
   2  10   5     1929.87     1808.29    155.75 o 
   4  10   5      932.56      870.24    114.44 o 
   6  10   5      877.29      759.92    110.37 o 
   8  10   5     1061.27     1033.11    125.44 o 
  10  10   5     1655.20     1584.21    184.51 o 
  12  10   5     1616.28     1354.41    142.28 o 
 -13  11   5        0.08      -41.06     54.48 o 
 -11  11   5     4352.80     4634.96    306.14 o 
  -9  11   5     1124.77     1025.79    119.11 o 
  -7  11   5     3413.38     3468.09    197.56 o 
  -5  11   5     1682.15     1549.58    168.18 o 
  -3  11   5     2591.65     2667.65    165.33 o 
  -1  11   5     3940.86     3954.76    171.50 o 
   1  11   5      932.65      904.24    219.37 o 
   3  11   5     2909.27     3129.78    344.65 o 
   5  11   5      199.82      213.24    130.64 o 
   7  11   5     1114.86      864.55    119.72 o 
   9  11   5     1913.56     1829.82    205.96 o 
  -8  12   5     2119.39     2213.97    170.03 o 
  -6  12   5       60.18       29.98     59.22 o 
  -4  12   5     1916.26     2129.37    156.70 o 
  -2  12   5      876.89      822.33     87.08 o 
   0  12   5       78.65       99.16     71.58 o 
   2  12   5      243.97      300.20     91.76 o 
   4  12   5        0.63       -9.72     64.28 o 
   6  12   5     1778.40     1737.02    411.19 o 
 -24   0   6      779.56      666.87    162.33 o 
 -22   0   6     1093.82     1274.76    198.40 o 
 -20   0   6     3050.56     3029.69    264.21 o 
 -18   0   6      460.01      356.84    116.02 o 
 -16   0   6     9610.92     9117.34    430.93 o 
 -14   0   6       56.93       68.34     38.75 o 
 -12   0   6    59632.81    52816.49   1615.02 o 
 -10   0   6    54986.20    53321.74   1102.93 o 
  -8   0   6    11214.90    10256.23    252.25 o 
  -6   0   6     3909.91     4535.96    223.02 o 
  -4   0   6    12231.58    12931.29    292.22 o 
  -2   0   6   374410.44   318624.13  22037.98 o 
   0   0   6     9623.54     9945.55    234.04 o 
   2   0   6   282939.06   263017.97   5344.84 o 
   4   0   6    59265.61    58163.66   1583.33 o 
   6   0   6     7169.06     6911.49    263.73 o 
   8   0   6     7373.40     7831.36    314.42 o 
  10   0   6      226.27      233.99     78.48 o 
  12   0   6    64051.11    63032.61   1857.79 o 
  14   0   6     8158.03     8214.52    409.97 o 
  16   0   6     9560.12     8753.19    438.73 o 
  18   0   6     4706.86     4299.57    300.29 o 
  20   0   6        2.91       98.96     94.08 o 
 -23   1   6      182.91      114.36     76.57 o 
 -21   1   6        0.68       52.09     64.76 o 
 -19   1   6     4560.46     4552.27    223.71 o 
 -17   1   6     4520.61     4518.01    211.08 o 
 -15   1   6     4109.45     4064.62    146.22 o 
 -13   1   6      190.76      293.86     63.52 o 
 -11   1   6    18773.66    19093.31    317.01 o 
  -9   1   6     7287.68     7281.85    141.08 o 
  -7   1   6     4402.21     4709.43     87.89 o 
  -5   1   6    75399.30    73813.30   1039.03 o 
  -3   1   6    69954.23    69823.47    982.64 o 
  -1   1   6       12.27      -12.47     13.98 o 
   1   1   6     8497.92     8898.87    130.46 o 
   3   1   6    11513.31    12125.55    176.43 o 
   5   1   6    47964.18    48554.28    701.97 o 
   7   1   6      163.37      137.49     43.90 o 
   9   1   6    13462.42    13452.27    456.21 o 
  11   1   6    11369.27    11149.08    323.37 o 
  13   1   6      155.90      290.38     66.32 o 
  15   1   6      406.14      415.47     82.67 o 
  17   1   6      347.97      440.69     89.46 o 
  19   1   6     1185.45     1225.00    125.75 o 
 -24   2   6        7.83      -84.40     59.67 o 
 -22   2   6     1037.78     1037.74    129.71 o 
 -20   2   6        9.98      -20.66     56.45 o 
 -18   2   6      660.03      588.81     92.55 o 
 -16   2   6      450.35      465.85     62.93 o 
 -14   2   6     3219.48     3229.58    129.55 o 
 -12   2   6    15525.26    15659.78    285.58 o 
 -10   2   6    30261.35    30838.79    426.95 o 
  -8   2   6    77701.38    78511.62   1002.71 o 
  -6   2   6      131.26      210.58     22.76 o 
  -4   2   6    30897.75    32083.28    470.44 o 
  -2   2   6    49481.79    48844.49    789.89 o 
   0   2   6    28506.34    29491.65    427.23 o 
   2   2   6    57299.70    56011.36    791.67 o 
   4   2   6     5857.33     6675.07    113.78 o 
   6   2   6    12657.63    12231.99    212.77 o 
   8   2   6     3197.22     3432.64    114.70 o 
  10   2   6    13655.90    14290.30    313.22 o 
  12   2   6    17591.86    18079.01    661.29 o 
  14   2   6     1390.46     1527.32    120.63 o 
  16   2   6     2697.97     2966.88    175.10 o 
  18   2   6       11.18       34.18     59.21 o 
  20   2   6      392.60      544.03    132.59 o 
 -23   3   6      366.17      203.27     81.34 o 
 -21   3   6        0.11      -39.03     56.77 o 
 -19   3   6     6535.54     6946.71    622.27 o 
 -17   3   6     5633.25     5781.03    192.56 o 
 -15   3   6     5965.00     6205.60    183.86 o 
 -13   3   6     1003.23     1075.82     84.56 o 
 -11   3   6     1104.86     1190.54     58.96 o 
  -9   3   6    27600.90    26906.82    418.14 o 
  -7   3   6    33538.63    36394.03    536.44 o 
  -5   3   6   113114.83   110064.66   1527.54 o 
  -3   3   6    76754.08    79060.28   1539.16 o 
  -1   3   6     9592.82     9697.68    172.03 o 
   1   3   6       76.53      152.85     21.82 o 
   3   3   6     2054.37     2165.87     60.37 o 
   5   3   6    87153.82    85433.86   1073.27 o 
   7   3   6     9865.00    10446.36    174.21 o 
   9   3   6    48126.24    47987.82   1124.34 o 
  11   3   6    15278.11    15160.65    514.75 o 
  13   3   6     1953.43     1766.92    106.22 o 
  15   3   6     1241.01     1289.93     98.51 o 
  17   3   6       17.75       59.31     62.82 o 
  19   3   6     6400.80     6410.02    275.03 o 
 -22   4   6      143.32       81.32     98.47 o 
 -20   4   6     2559.21     2838.20    182.34 o 
 -18   4   6     6781.56     6879.35    219.39 o 
 -16   4   6      361.56      351.90     53.30 o 
 -14   4   6     6129.48     6221.69    161.65 o 
 -12   4   6     6882.21     6674.32    163.94 o 
 -10   4   6    13443.05    13370.24    241.19 o 
  -8   4   6    11541.07    11989.61    210.80 o 
  -6   4   6    30032.00    29649.03    444.42 o 
  -4   4   6    94692.38    92557.71   1294.68 o 
  -2   4   6    23998.24    25111.58    549.05 o 
   0   4   6    11762.63    12074.72    372.56 o 
   2   4   6     8717.06     8705.12    156.54 o 
   4   4   6    54161.41    52455.93    759.00 o 
   6   4   6    12299.56    12524.75    264.51 o 
   8   4   6     4754.11     4796.96    120.68 o 
  10   4   6    18648.07    19359.52    487.68 o 
  12   4   6     4328.71     4056.62    146.91 o 
  14   4   6      526.77      586.20     62.83 o 
  16   4   6      329.82      173.91     49.94 o 
  18   4   6     3176.21     3319.45    191.95 o 
 -21   5   6      350.29      297.46     91.69 o 
 -19   5   6      552.26      638.16     69.54 o 
 -17   5   6      716.92      622.80     64.59 o 
 -15   5   6     5656.67     5518.57    155.87 o 
 -13   5   6     3396.97     3184.20    107.08 o 
 -11   5   6    23817.95    23418.44    390.38 o 
  -9   5   6     4517.91     4499.32    110.49 o 
  -7   5   6     4751.80     5126.63    278.01 o 
  -5   5   6     2263.56     1974.01     75.76 o 
  -3   5   6     4284.70     4359.59    164.52 o 
  -1   5   6    34232.49    32600.27    825.30 o 
   1   5   6    18690.57    19896.08    357.25 o 
   3   5   6    53867.25    54040.43    778.19 o 
   5   5   6     8144.86     8391.06    160.97 o 
   7   5   6     3678.96     3845.19    102.74 o 
   9   5   6     3970.35     4007.96    112.55 o 
  11   5   6     2763.95     2694.79     92.50 o 
  13   5   6     9673.42     9547.59    277.80 o 
  15   5   6     3446.97     3304.12    125.04 o 
  17   5   6     3761.87     3648.15    146.59 o 
 -20   6   6      168.59      431.61    109.32 o 
 -18   6   6       28.07       80.26     57.87 o 
 -16   6   6       61.34      150.02     96.49 o 
 -14   6   6        0.06      -22.85     36.05 o 
 -12   6   6     9019.89     8930.09    232.91 o 
 -10   6   6     4922.25     4821.93    151.25 o 
  -8   6   6     9163.85     9252.49    222.36 o 
  -6   6   6     1000.31     1090.38     82.18 o 
  -4   6   6     1395.86     1627.98     74.58 o 
  -2   6   6     1135.83     1051.05     96.28 o 
   0   6   6     5890.40     5857.34    147.78 o 
   2   6   6     6655.40     6722.95    162.08 o 
   4   6   6     8550.42     8726.46    197.15 o 
   6   6   6      326.64      363.10     52.81 o 
   8   6   6      726.27      590.85     53.58 o 
  10   6   6        4.16       49.16     38.00 o 
  12   6   6     6353.47     5938.36    186.53 o 
  14   6   6      254.07      222.10     58.33 o 
  16   6   6      235.40      276.87     60.04 o 
 -19   7   6       61.19       13.09     53.43 o 
 -17   7   6     1059.10      911.97     87.98 o 
 -15   7   6     1049.95     1147.46     88.36 o 
 -13   7   6     4722.67     4871.89    168.36 o 
 -11   7   6    16479.04    16311.53    361.35 o 
  -9   7   6      522.08      511.59     53.74 o 
  -7   7   6     6943.40     6823.69    183.04 o 
  -5   7   6        4.76      104.36     92.61 o 
  -3   7   6    18470.78    17939.02    375.02 o 
  -1   7   6    29246.06    28842.89    642.94 o 
   1   7   6    12104.34    12121.55    367.13 o 
   3   7   6    50441.47    47746.44    743.32 o 
   5   7   6      601.19      679.83    162.88 o 
   7   7   6      476.64      407.94     49.76 o 
   9   7   6       19.26       -5.32     32.31 o 
  11   7   6     2949.92     2899.51    112.34 o 
  13   7   6    11548.91    11490.05    264.05 o 
  15   7   6      748.45      841.51     92.03 o 
 -18   8   6     3270.14     3215.57    158.01 o 
 -16   8   6      135.54      179.99     54.37 o 
 -14   8   6     2182.56     2288.90    122.12 o 
 -12   8   6      288.02      249.45     50.02 o 
 -10   8   6     1020.90     1005.16    106.97 o 
  -8   8   6    14286.65    14578.64    327.94 o 
  -6   8   6     8928.35     8996.53    227.53 o 
  -4   8   6    29971.05    31291.30    521.22 o 
  -2   8   6       54.95       -4.34     42.39 o 
   0   8   6     5351.54     5916.92    150.07 o 
   2   8   6     1198.18     1103.85     81.04 o 
   4   8   6    13607.61    13204.24    305.79 o 
   6   8   6    11495.71    10508.73    290.04 o 
   8   8   6     7188.20     6624.86    200.07 o 
  10   8   6    12562.10    11589.00    296.25 o 
  12   8   6      254.72      141.89     51.33 o 
  14   8   6       32.28       46.09     50.77 o 
 -17   9   6       59.35      115.20     73.92 o 
 -15   9   6       87.57       67.22     62.38 o 
 -13   9   6       26.56      110.03     66.01 o 
 -11   9   6        3.84       22.49     53.82 o 
  -9   9   6     1007.45      878.72    100.44 o 
  -7   9   6      288.83      284.19     66.23 o 
  -5   9   6     2979.06     3342.86    166.96 o 
  -3   9   6      102.06      401.58     91.40 o 
  -1   9   6      687.97      696.03     72.84 o 
   1   9   6      275.33      302.97     56.61 o 
   3   9   6      186.39      169.35     69.16 o 
   5   9   6      293.07      315.79     79.34 o 
   7   9   6       54.50       31.64     54.95 o 
   9   9   6     2092.91     1916.89    152.12 o 
  11   9   6       68.65      122.97     89.21 o 
  13   9   6      131.80      293.99    110.90 o 
 -16  10   6      222.85      193.69     79.39 o 
 -14  10   6     1443.59     1542.76    157.21 o 
 -12  10   6       74.40        7.67     57.72 o 
 -10  10   6       56.51      -27.26     67.76 o 
  -8  10   6     4144.27     3968.02    198.53 o 
  -6  10   6     2468.52     3069.27    255.93 o 
  -4  10   6    10678.10    10732.53    352.55 o 
  -2  10   6     2245.39     2395.99    169.13 o 
   0  10   6      802.05      726.84     77.77 o 
   2  10   6     4702.49     4227.64    222.52 o 
   4  10   6     3034.12     3068.60    194.28 o 
   6  10   6     8887.18     8806.66    347.75 o 
   8  10   6      951.82     1131.83    176.96 o 
  10  10   6     2925.48     3154.37    202.15 o 
 -13  11   6     1129.11     1210.66    130.86 o 
 -11  11   6     1964.31     2083.33    163.32 o 
  -9  11   6     1207.35     1076.10    120.28 o 
  -7  11   6     1012.18      934.79    110.90 o 
  -5  11   6     2439.66     2232.20    153.04 o 
  -3  11   6     2031.13     2066.81    147.53 o 
  -1  11   6     1817.78     1859.07    122.35 o 
   1  11   6      268.56      280.11     85.30 o 
   3  11   6     8546.48     8716.29    507.22 o 
   5  11   6     1221.62     1112.44    137.47 o 
   7  11   6       10.76      -72.74     66.78 o 
   9  11   6      514.89      488.82    105.29 o 
  -8  12   6      110.85      116.26     65.77 o 
  -6  12   6       75.19       99.67     64.76 o 
  -4  12   6        5.18        4.53     55.98 o 
  -2  12   6     3068.82     3044.89    150.59 o 
   0  12   6       86.69       56.01     95.55 o 
   2  12   6     3461.29     3114.38    211.46 o 
   4  12   6      509.78      494.77    107.66 o 
 -23   1   7      192.43       78.79     74.61 o 
 -21   1   7     2343.80     2369.91    173.43 o 
 -19   1   7     7645.35     7909.36    423.13 o 
 -17   1   7     1407.99     1343.18    118.91 o 
 -15   1   7    18229.14    18186.67    385.49 o 
 -13   1   7     1342.54     1464.81     79.99 o 
 -11   1   7    11307.43    11743.63    213.90 o 
  -9   1   7    26509.80    27142.32    418.35 o 
  -7   1   7    48971.15    48225.42    698.67 o 
  -5   1   7   174507.31   158027.63   2188.41 o 
  -3   1   7     2222.35     2210.33     56.57 o 
  -1   1   7    96603.30    93777.23   1176.26 o 
   1   1   7     1953.22     2083.32     46.01 o 
   3   1   7       75.74      230.21     23.12 o 
   5   1   7   108230.08   105701.20   1316.92 o 
   7   1   7    28431.58    29123.47    521.53 o 
   9   1   7    54920.07    55461.45    967.78 o 
  11   1   7      325.13      318.40     64.92 o 
  13   1   7     6970.55     6982.99    258.69 o 
  15   1   7     1423.93     1308.51    121.85 o 
  17   1   7      820.74      845.69    108.58 o 
  19   1   7     2624.96     2719.69    177.33 o 
 -24   2   7      128.62       53.19     72.90 o 
 -22   2   7     2481.51     2479.66    411.92 o 
 -20   2   7      379.22      372.46     90.65 o 
 -18   2   7      523.58      487.41     89.57 o 
 -16   2   7      360.95      284.29     55.16 o 
 -14   2   7    17457.68    17592.00    372.44 o 
 -12   2   7    63926.30    61856.14    915.65 o 
 -10   2   7    12316.52    12477.00    199.62 o 
  -8   2   7    77419.98    74336.80    952.55 o 
  -6   2   7     3010.07     2684.02     58.05 o 
  -4   2   7    19223.55    19833.57    306.22 o 
  -2   2   7     1568.50     1604.43     44.60 o 
   0   2   7    47944.82    46844.40    665.70 o 
   2   2   7   158395.86   149727.45   2123.57 o 
   4   2   7     8067.73     8790.58    142.66 o 
   6   2   7    20747.30    20852.19    299.45 o 
   8   2   7    20898.21    21880.46    417.76 o 
  10   2   7    17200.55    17917.31    428.00 o 
  12   2   7     2723.36     3165.44    174.70 o 
  14   2   7     3518.39     3343.40    173.89 o 
  16   2   7     8216.59     7696.07    290.91 o 
  18   2   7     1056.71     1217.03    128.25 o 
 -23   3   7      698.90      720.56    117.50 o 
 -21   3   7      473.52      519.07     97.97 o 
 -19   3   7       11.40      122.17     87.50 o 
 -17   3   7     1386.41     1515.01    117.30 o 
 -15   3   7       95.40      126.17     40.43 o 
 -13   3   7    25113.95    24345.16    411.72 o 
 -11   3   7     8455.93     8198.93    170.59 o 
  -9   3   7    14772.55    14902.26    252.47 o 
  -7   3   7     4371.75     4389.74     95.25 o 
  -5   3   7      400.87      720.91    138.09 o 
  -3   3   7    47648.27    52541.00    854.39 o 
  -1   3   7     1861.99     1942.58     57.14 o 
   1   3   7    61415.71    62262.84    777.71 o 
   3   3   7    26311.15    26994.48    407.26 o 
   5   3   7     8818.44     9307.98    155.28 o 
   7   3   7     5454.73     5351.33    112.19 o 
   9   3   7      356.93      387.85     56.14 o 
  11   3   7     8672.88     8550.51    225.50 o 
  13   3   7      224.78      342.14     60.66 o 
  15   3   7     6172.83     6288.61    213.10 o 
  17   3   7      528.25      473.62    102.37 o 
  19   3   7       51.19       68.73     89.70 o 
 -22   4   7      956.42      940.24    124.79 o 
 -20   4   7      411.51      324.22     90.43 o 
 -18   4   7      648.15      735.85     70.19 o 
 -16   4   7     2302.12     2427.54    106.20 o 
 -14   4   7     1910.16     2008.97     88.60 o 
 -12   4   7    13179.01    13316.21    250.95 o 
 -10   4   7    10996.27    10996.24    206.19 o 
  -8   4   7    23369.28    23428.15    368.19 o 
  -6   4   7    66391.57    69568.66    986.82 o 
  -4   4   7     7799.44     8801.85    153.95 o 
  -2   4   7    60830.52    61033.30    990.38 o 
   0   4   7    11375.73    11590.82    193.81 o 
   2   4   7    48578.91    47491.18    689.02 o 
   4   4   7     5321.02     5485.84    118.86 o 
   6   4   7     6732.14     6784.64    128.23 o 
   8   4   7     9187.56     8879.67    182.76 o 
  10   4   7      409.88      376.58     44.69 o 
  12   4   7    23146.38    22979.37    496.82 o 
  14   4   7      479.31      527.41     61.59 o 
  16   4   7     2278.84     2212.03    116.94 o 
  18   4   7       78.06      128.95     76.53 o 
 -21   5   7      550.51      635.80    111.55 o 
 -19   5   7     1439.93     1338.63    120.76 o 
 -17   5   7      327.76      308.41     63.27 o 
 -15   5   7     4161.29     4081.34    131.02 o 
 -13   5   7    20878.67    21320.86    372.81 o 
 -11   5   7     1924.62     2042.60     87.09 o 
  -9   5   7     4264.81     4276.79    130.65 o 
  -7   5   7    12352.84    12293.76    261.02 o 
  -5   5   7    36843.96    38416.34    674.94 o 
  -3   5   7    11816.30    12361.57    375.60 o 
  -1   5   7    23715.54    23815.83    438.93 o 
   1   5   7    47741.67    47692.35    690.74 o 
   3   5   7     9818.63     9521.97    175.48 o 
   5   5   7      442.54      424.68     33.92 o 
   7   5   7     5625.67     5403.91    129.56 o 
   9   5   7    13378.92    13591.95    259.71 o 
  11   5   7     7663.58     8196.60    261.99 o 
  13   5   7     1082.89      930.28     65.45 o 
  15   5   7      893.60     1029.16     72.76 o 
  17   5   7     1797.99     1860.13    103.50 o 
 -22   6   7      108.18       12.01     70.50 o 
 -20   6   7     4096.63     3886.95    180.43 o 
 -18   6   7     1598.54     1463.30    110.66 o 
 -16   6   7     7256.15     7417.90    228.59 o 
 -14   6   7     2288.99     2371.78    119.43 o 
 -12   6   7       23.41      -23.23     29.85 o 
 -10   6   7    14949.14    14607.10    318.99 o 
  -8   6   7       16.75      -34.72     25.42 o 
  -6   6   7    69215.43    69616.88   1184.85 o 
  -4   6   7    20165.43    19929.05    593.02 o 
  -2   6   7    22511.49    21146.20    492.71 o 
   0   6   7     2125.42     2060.38    101.18 o 
   2   6   7      822.44      886.80     53.69 o 
   4   6   7    21927.31    22204.21    500.16 o 
   6   6   7     1887.21     1894.64    129.91 o 
   8   6   7    35056.75    32884.52   1567.49 o 
  10   6   7     8361.79     8277.07    196.94 o 
  12   6   7     2418.93     2441.72    107.09 o 
  14   6   7      786.93      705.83     71.14 o 
  16   6   7      262.44      274.36     59.89 o 
 -21   7   7       42.48       73.46     56.59 o 
 -19   7   7        7.24      -12.36     49.05 o 
 -17   7   7      751.87      658.15     77.99 o 
 -15   7   7       59.15       74.26     44.28 o 
 -13   7   7     4282.35     3996.73    149.73 o 
 -11   7   7       11.80       65.31     39.87 o 
  -9   7   7      480.01      464.77     57.27 o 
  -7   7   7     4328.52     4398.50    177.30 o 
  -5   7   7     2202.09     2340.52     94.86 o 
  -3   7   7      674.40      699.28     64.95 o 
  -1   7   7     1413.82     1458.38    114.52 o 
   1   7   7    15222.29    15091.39    311.83 o 
   3   7   7     6650.97     6738.82    173.79 o 
   5   7   7     6910.70     6747.68    211.72 o 
   7   7   7     4185.75     4254.76    163.28 o 
   9   7   7      118.57      136.69     43.49 o 
  11   7   7        1.54        5.03     46.15 o 
  13   7   7       70.61      153.81     48.60 o 
  15   7   7     1822.55     1475.38     99.62 o 
 -18   8   7       18.02       12.96     47.19 o 
 -16   8   7     2359.27     2711.80    136.58 o 
 -14   8   7     1115.38     1160.77     90.02 o 
 -12   8   7     1491.33     1514.26     94.85 o 
 -10   8   7     3438.69     3472.89    132.73 o 
  -8   8   7      148.26      271.12     51.11 o 
  -6   8   7    12300.34    12651.65    289.79 o 
  -4   8   7     3504.18     3659.63    117.73 o 
  -2   8   7     2611.33     2662.12     93.16 o 
   0   8   7     1372.33     1199.33     65.92 o 
   2   8   7      200.53      219.70     39.90 o 
   4   8   7     7517.82     6975.66    199.98 o 
   6   8   7     2852.52     2686.20    119.07 o 
   8   8   7     9490.79     9245.62    249.69 o 
  10   8   7     1917.26     1988.56    112.73 o 
  12   8   7      103.00      135.53     51.46 o 
  14   8   7      101.97      118.87     56.20 o 
 -17   9   7      103.60       42.94     66.21 o 
 -15   9   7        8.34       -6.24     40.58 o 
 -13   9   7    12909.73    12876.74    325.91 o 
 -11   9   7     1114.46     1135.58     86.79 o 
  -9   9   7     7228.75     7111.23    208.54 o 
  -7   9   7     4343.59     4677.28    157.65 o 
  -5   9   7        3.46       38.64     44.55 o 
  -3   9   7     6271.02     6798.26    201.95 o 
  -1   9   7      200.99      246.82     43.37 o 
   1   9   7    22498.11    22975.29    600.27 o 
   3   9   7    13237.57    12250.32    551.34 o 
   5   9   7     5878.65     5992.49    265.25 o 
   7   9   7     1636.70     1535.72    136.30 o 
   9   9   7       52.09      164.96     71.19 o 
  11   9   7     3496.83     3543.78    211.37 o 
 -16  10   7       13.40       31.64     71.42 o 
 -14  10   7     2141.84     2057.33    155.43 o 
 -12  10   7      368.27      288.16     77.65 o 
 -10  10   7       34.75       30.12     50.40 o 
  -8  10   7       38.48       41.71     49.85 o 
  -6  10   7     2124.38     2153.61    232.77 o 
  -4  10   7     5312.75     5504.98    231.68 o 
  -2  10   7      217.19      315.08     81.50 o 
   0  10   7     3310.23     3750.79    160.44 o 
   2  10   7     3173.43     2906.55    315.40 o 
   4  10   7      205.95      273.67     81.79 o 
   6  10   7        1.92       37.92     65.02 o 
   8  10   7     1547.58     1448.67    142.37 o 
  10  10   7     1108.31     1121.33    131.83 o 
 -13  11   7      465.63      461.39     94.86 o 
 -11  11   7       26.34       54.11     61.86 o 
  -9  11   7     1302.25     1196.68    123.58 o 
  -7  11   7      188.48      345.67     81.16 o 
  -5  11   7      780.09      787.24     99.90 o 
  -3  11   7     1416.31     1496.53    124.48 o 
  -1  11   7     1204.61     1476.94    112.27 o 
   1  11   7     1507.19     1468.26    146.87 o 
   3  11   7      296.33      383.06     94.58 o 
   5  11   7      579.32      683.99    114.12 o 
   7  11   7      637.94      667.31    113.97 o 
  -8  12   7        7.78      105.55     65.82 o 
  -6  12   7     2403.92     2525.69    171.43 o 
  -4  12   7     1186.81     1061.73    116.79 o 
  -2  12   7      873.36      794.43     86.98 o 
   0  12   7      438.86      528.89    107.80 o 
   2  12   7        2.57      -66.58     53.58 o 
   4  12   7     1137.86     1158.38    147.00 o 
 -24   0   8     2844.01     3135.96    300.29 o 
 -22   0   8     2273.79     1857.79    237.89 o 
 -20   0   8     2167.13     2336.00    236.43 o 
 -18   0   8      358.03      437.76    119.43 o 
 -16   0   8      488.84      344.16    101.40 o 
 -14   0   8    35978.23    34483.21    772.21 o 
 -12   0   8    16421.63    16018.00    394.51 o 
 -10   0   8    86139.34    77238.63   1568.47 o 
  -8   0   8    40201.52    38825.78    814.95 o 
  -6   0   8      283.63      195.69     28.87 o 
  -4   0   8    25306.61    27776.26    590.31 o 
  -2   0   8       21.72       43.21     17.68 o 
   0   0   8   432839.94   349405.19  19725.00 o 
   2   0   8     5774.65     4386.54    233.75 o 
   4   0   8    40262.17    37745.24    763.38 o 
   6   0   8    33681.69    33453.31    973.50 o 
   8   0   8      304.89      361.71     72.63 o 
  10   0   8    13373.99    13709.88    513.80 o 
  12   0   8       67.11      578.15    118.46 o 
  14   0   8    23322.20    22335.84    827.74 o 
  16   0   8     4731.68     4938.66    331.97 o 
  18   0   8     1330.37     1394.68    189.14 o 
 -23   1   8       38.44       40.14     71.07 o 
 -21   1   8     1659.30     1395.89    142.02 o 
 -19   1   8      158.83       47.61     64.24 o 
 -17   1   8     2283.03     2341.99    281.52 o 
 -15   1   8     8479.77     8260.54    220.23 o 
 -13   1   8     1671.83     1859.23    130.73 o 
 -11   1   8      518.13      513.55     56.29 o 
  -9   1   8    15188.00    15070.18    254.24 o 
  -7   1   8    14755.99    14950.70    246.72 o 
  -5   1   8    10511.96    11106.98    189.42 o 
  -3   1   8    21835.78    22403.98    342.91 o 
  -1   1   8    21475.74    22090.21    272.71 o 
   1   1   8     2632.67     2950.46     83.77 o 
   3   1   8     1475.75     1474.86     41.51 o 
   5   1   8     3895.01     4123.19     89.76 o 
   7   1   8    14202.93    14387.50    294.06 o 
   9   1   8     7753.41     7968.10    544.03 o 
  11   1   8     1132.01     1196.37     98.34 o 
  13   1   8     2140.58     2298.23    147.36 o 
  15   1   8     1241.63     1350.11    128.56 o 
  17   1   8      288.34      442.47     92.31 o 
 -24   2   8      410.40      388.35    113.58 o 
 -22   2   8      144.30      211.00     85.64 o 
 -20   2   8     2694.84     2692.40    179.59 o 
 -18   2   8       81.56       76.11     70.44 o 
 -16   2   8     5158.49     4960.81    173.27 o 
 -14   2   8     8513.65     8892.60    229.45 o 
 -12   2   8     3838.61     4042.68    113.63 o 
 -10   2   8    29176.63    28279.55    397.48 o 
  -8   2   8      566.95      683.87     42.70 o 
  -6   2   8    33103.57    32092.33    427.92 o 
  -4   2   8     7192.01     7920.73    145.17 o 
  -2   2   8     9365.86     9733.02    149.27 o 
   0   2   8    30552.68    30350.65    445.38 o 
   2   2   8     3335.83     3068.41     64.88 o 
   4   2   8    28155.16    28433.88    385.64 o 
   6   2   8      119.31      171.25     24.54 o 
   8   2   8     2689.16     2708.39    122.70 o 
  10   2   8     5602.74     5765.63    175.78 o 
  12   2   8      497.55      545.21     78.18 o 
  14   2   8     4464.74     4554.59    210.84 o 
  16   2   8      150.10      259.15     76.64 o 
  18   2   8      510.40      563.56    101.87 o 
 -23   3   8       73.97      112.82     83.85 o 
 -21   3   8     2436.62     2345.32    173.59 o 
 -19   3   8      882.15      852.61    108.29 o 
 -17   3   8    10728.90    11205.29    292.36 o 
 -15   3   8    21127.07    20673.82    375.52 o 
 -13   3   8     3875.96     3793.39    114.61 o 
 -11   3   8      317.41      380.51     36.70 o 
  -9   3   8     4298.28     4428.83     93.10 o 
  -7   3   8    71425.82    70084.46    993.90 o 
  -5   3   8    53815.19    54575.04    777.66 o 
  -3   3   8    89906.10    88194.80   1953.29 o 
  -1   3   8    49831.34    50557.54    723.03 o 
   1   3   8     2365.38     2460.28     56.35 o 
   3   3   8    16273.54    16290.16    264.46 o 
   5   3   8     7071.39     7302.90    132.55 o 
   7   3   8    69188.95    65780.66    881.21 o 
   9   3   8    11615.22    11771.97    234.70 o 
  11   3   8     3643.79     3555.01    121.43 o 
  13   3   8      830.05      780.54     77.82 o 
  15   3   8      137.88      143.68     67.46 o 
  17   3   8     2576.71     2707.10    175.15 o 
 -22   4   8     1112.82     1010.95    127.65 o 
 -20   4   8     1354.67     1212.85    129.84 o 
 -18   4   8     1499.12     1545.56     92.37 o 
 -16   4   8     4142.19     4465.27    142.64 o 
 -14   4   8     1625.83     1491.71     77.61 o 
 -12   4   8     6100.38     6056.70    144.09 o 
 -10   4   8     1776.59     1939.73     81.20 o 
  -8   4   8    27150.92    26811.85    414.49 o 
  -6   4   8    26577.58    24775.50    378.09 o 
  -4   4   8      433.97      336.76     21.94 o 
  -2   4   8    20811.89    20612.42    362.45 o 
   0   4   8    25519.83    26582.99    400.94 o 
   2   4   8     5703.83     5748.84    102.84 o 
   4   4   8      498.80      540.35     36.79 o 
   6   4   8    35622.02    35511.97    485.26 o 
   8   4   8     8699.85     8679.05    392.13 o 
  10   4   8      955.26      901.18     62.72 o 
  12   4   8     1833.28     1996.61     95.74 o 
  14   4   8     4517.44     4178.97    163.44 o 
  16   4   8      916.93      974.80     97.76 o 
 -23   5   8      819.19      761.93    183.78 o 
 -21   5   8       87.14       97.50    107.25 o 
 -19   5   8      315.78      405.14     72.75 o 
 -17   5   8     4024.65     3918.10    162.36 o 
 -15   5   8      473.92      443.57     84.21 o 
 -13   5   8    20513.55    19491.40    409.11 o 
 -11   5   8     2289.08     2258.07     97.37 o 
  -9   5   8    27230.68    26399.03    498.65 o 
  -7   5   8     1609.59     1606.34     72.89 o 
  -5   5   8    15534.57    16485.01    324.89 o 
  -3   5   8    27422.17    28166.67    628.45 o 
  -1   5   8     2664.88     2606.90     77.52 o 
   1   5   8    57837.29    57720.23   1115.75 o 
   3   5   8    13553.35    13391.55    273.84 o 
   5   5   8    32243.78    31287.96    779.11 o 
   7   5   8     9803.77     9752.27    280.41 o 
   9   5   8     1138.31     1196.68     66.65 o 
  11   5   8      211.01      179.90     41.43 o 
  13   5   8     1001.01     1036.30     89.43 o 
  15   5   8     5406.26     5395.14    157.82 o 
  17   5   8     1212.18     1168.68     98.09 o 
 -22   6   8      218.71      399.47    102.89 o 
 -20   6   8      455.97      243.57     69.04 o 
 -18   6   8      342.23      446.13     74.17 o 
 -16   6   8      243.80      109.19     48.61 o 
 -14   6   8      944.35      835.15     91.83 o 
 -12   6   8     1650.52     1741.38    161.69 o 
 -10   6   8     3485.91     3459.57    123.73 o 
  -8   6   8     8071.30     7985.13    199.73 o 
  -6   6   8     1284.66     1474.30     76.54 o 
  -4   6   8       13.53       29.17     34.88 o 
  -2   6   8       59.15      176.33     41.85 o 
   0   6   8     3499.86     3620.29    113.13 o 
   2   6   8     6359.86     6358.75    161.55 o 
   4   6   8      339.77      287.68     38.76 o 
   6   6   8     3159.39     3027.05    221.56 o 
   8   6   8     1081.40     1123.23     85.75 o 
  10   6   8      196.22      108.96     42.46 o 
  12   6   8      311.63      177.23     47.29 o 
  14   6   8      896.00      883.67     79.01 o 
  16   6   8      631.07      659.55     95.55 o 
 -21   7   8       88.17      109.22     60.43 o 
 -19   7   8      530.99      602.61     85.45 o 
 -17   7   8        3.70       58.51     46.49 o 
 -15   7   8     1942.89     1852.21    108.97 o 
 -13   7   8    10046.26     9951.17    260.50 o 
 -11   7   8      448.85      539.54     58.55 o 
  -9   7   8    28046.68    28099.08    542.57 o 
  -7   7   8      707.33      785.60     97.84 o 
  -5   7   8       28.93       75.27     29.02 o 
  -3   7   8     4975.41     4730.06    173.53 o 
  -1   7   8    16093.58    15652.09    325.08 o 
   1   7   8    38984.47    38546.11    967.44 o 
   3   7   8     1587.91     1737.83    125.92 o 
   5   7   8     8058.62     8016.75    254.95 o 
   7   7   8        2.41      -17.93     34.85 o 
   9   7   8     4084.28     3931.61    148.98 o 
  11   7   8     4675.11     4674.05    198.14 o 
  13   7   8     3114.58     3044.32    147.72 o 
  15   7   8     4049.76     4049.73    158.62 o 
 -18   8   8      157.68      191.82     83.01 o 
 -16   8   8     4130.67     4033.55    167.91 o 
 -14   8   8      758.62      754.76     77.48 o 
 -12   8   8      965.29     1033.63     80.09 o 
 -10   8   8     1804.60     1651.22     93.08 o 
  -8   8   8     3725.94     3680.49    134.67 o 
  -6   8   8    26053.06    26229.88    512.53 o 
  -4   8   8     3094.00     3324.40    125.60 o 
  -2   8   8    17450.64    17517.26    365.24 o 
   0   8   8      314.16      326.94     45.55 o 
   2   8   8      101.31      177.40     38.27 o 
   4   8   8     1821.46     1767.28     95.69 o 
   6   8   8     1551.61     1600.03    100.05 o 
   8   8   8    13631.16    13593.21    329.19 o 
  10   8   8       15.09       88.08     49.06 o 
  12   8   8     4603.37     4363.77    174.93 o 
 -17   9   8       84.08       44.30     49.31 o 
 -15   9   8       65.30       88.88     48.84 o 
 -13   9   8        8.44       52.09     45.59 o 
 -11   9   8      863.02      921.32     80.12 o 
  -9   9   8        0.11      -29.54     33.93 o 
  -7   9   8     2406.22     2339.86    110.08 o 
  -5   9   8       56.00       27.30     30.26 o 
  -3   9   8     3355.68     3212.11    136.90 o 
  -1   9   8        8.95       10.41     33.00 o 
   1   9   8      199.84      283.43     59.81 o 
   3   9   8      476.73      488.40     72.97 o 
   5   9   8     1407.36     1349.46     90.28 o 
   7   9   8     1188.69     1174.76    124.44 o 
   9   9   8       15.55      -15.33     50.71 o 
  11   9   8     2126.69     2210.11    171.14 o 
 -14  10   8       66.05       27.21     64.13 o 
 -12  10   8      996.39     1057.94    113.58 o 
 -10  10   8     1498.65     1454.43    125.01 o 
  -8  10   8      998.32      919.92     99.69 o 
  -6  10   8     9914.88     9855.42    333.57 o 
  -4  10   8      383.07      466.63     77.28 o 
  -2  10   8     6607.33     6538.24    223.99 o 
   0  10   8      136.25      237.21     60.62 o 
   2  10   8      355.63      314.56     84.84 o 
   4  10   8     3669.22     3824.77    221.99 o 
   6  10   8      531.07      728.36    111.36 o 
   8  10   8     6802.80     7006.18    313.76 o 
  10  10   8        3.88       49.40     65.54 o 
 -13  11   8     1221.40     1198.23    213.03 o 
 -11  11   8       63.03       50.19     59.76 o 
  -9  11   8     3237.01     2999.03    183.98 o 
  -7  11   8      976.13      805.19    102.23 o 
  -5  11   8       28.16       32.51     54.52 o 
  -3  11   8        6.55      -49.35     39.27 o 
  -1  11   8     1042.97      954.83     94.48 o 
   1  11   8     3337.10     3487.09    222.02 o 
   3  11   8      124.83      143.69     75.57 o 
   5  11   8     3021.42     3244.65    375.36 o 
   7  11   8      476.15      438.17    100.75 o 
  -8  12   8      962.70      915.00    111.87 o 
  -6  12   8       90.92       99.99     63.95 o 
  -4  12   8        2.59       55.81     50.27 o 
  -2  12   8       25.73       30.54     47.61 o 
   0  12   8     3145.42     3359.64    223.19 o 
   2  12   8      240.62      187.28     85.06 o 
 -23   1   9      406.42      264.97     93.92 o 
 -21   1   9      863.83      777.07    115.05 o 
 -19   1   9     2100.24     1926.52    335.87 o 
 -17   1   9    13949.77    14781.85    609.35 o 
 -15   1   9       12.13       13.54     33.67 o 
 -13   1   9     8548.08     8458.01    177.22 o 
 -11   1   9     1133.35     1082.09     53.00 o 
  -9   1   9     4506.99     4414.95    104.89 o 
  -7   1   9   111281.73   106649.45   1501.70 o 
  -5   1   9     9580.12     9852.51    175.48 o 
  -3   1   9   165501.14   156662.47   2476.59 o 
  -1   1   9     1207.35     1312.39     45.54 o 
   1   1   9     3049.36     3099.21     68.66 o 
   3   1   9    14034.70    14577.31    197.56 o 
   5   1   9    10137.77    10215.32    155.96 o 
   7   1   9    85881.43    84366.80   1192.20 o 
   9   1   9      221.55      307.77     56.61 o 
  11   1   9    16798.73    16511.74    763.88 o 
  13   1   9     1607.01     1541.90    126.99 o 
  15   1   9        2.30       -3.21     57.37 o 
  17   1   9     1441.42     1346.43    135.40 o 
 -24   2   9      979.84      992.02    263.48 o 
 -22   2   9      482.25      457.32    103.27 o 
 -20   2   9      839.70      813.65    113.40 o 
 -18   2   9      308.80      446.58    120.41 o 
 -16   2   9    11722.82    11393.11    285.15 o 
 -14   2   9     5472.11     5347.57    165.71 o 
 -12   2   9     1263.79     1378.24    126.65 o 
 -10   2   9    52070.56    49199.24    656.83 o 
  -8   2   9    29127.48    30975.36    423.34 o 
  -6   2   9     3173.29     2890.48     76.82 o 
  -4   2   9      260.86      200.45     21.64 o 
  -2   2   9    46310.24    46554.63    606.54 o 
   0   2   9    79206.16    80220.99   1125.62 o 
   2   2   9     2500.89     3062.98     67.53 o 
   4   2   9    65574.04    65360.05    758.00 o 
   6   2   9    13873.84    14214.34    225.29 o 
   8   2   9      452.98      525.63     45.93 o 
  10   2   9      236.18      394.35     68.52 o 
  12   2   9     3019.35     2827.92    247.64 o 
  14   2   9    13598.03    12909.55    396.66 o 
  16   2   9       36.16       40.61     59.10 o 
  18   2   9     2116.91     1929.93    217.90 o 
 -23   3   9      535.54      379.52    101.89 o 
 -21   3   9       10.52       45.75     78.24 o 
 -19   3   9      462.92      475.81     90.48 o 
 -17   3   9      746.49      672.12     76.68 o 
 -15   3   9      241.03      295.77     47.16 o 
 -13   3   9     3701.93     4015.11    117.25 o 
 -11   3   9    18073.95    17679.71    278.52 o 
  -9   3   9     5360.86     5282.72    105.31 o 
  -7   3   9      336.56      316.81     26.10 o 
  -5   3   9      655.15      879.58     36.81 o 
  -3   3   9     1165.85     1204.59     50.02 o 
  -1   3   9    51742.02    50400.09    721.65 o 
   1   3   9     1020.21      975.34     41.52 o 
   3   3   9    37743.32    38212.00    501.99 o 
   5   3   9    14782.33    14952.72    252.00 o 
   7   3   9     4346.23     4555.38    117.30 o 
   9   3   9      846.78      849.06     60.41 o 
  11   3   9       29.98       29.06     47.41 o 
  13   3   9     8656.60     8835.95    221.45 o 
  15   3   9      682.64      751.94     95.42 o 
  17   3   9     1542.03     1476.28    118.28 o 
 -22   4   9      171.90       97.71     76.88 o 
 -20   4   9      656.24      679.57    107.72 o 
 -18   4   9      758.42      705.36     69.65 o 
 -16   4   9        1.53       54.86     37.66 o 
 -14   4   9     7523.79     7445.88    270.54 o 
 -12   4   9      464.19      443.17     40.81 o 
 -10   4   9    24338.81    24213.95    388.65 o 
  -8   4   9     5384.41     5254.57    113.86 o 
  -6   4   9     6969.30     6696.23    128.53 o 
  -4   4   9    19751.72    19557.44    740.59 o 
  -2   4   9        7.48       15.16     17.38 o 
   0   4   9    61749.09    59511.81    850.52 o 
   2   4   9      906.54      837.57     36.72 o 
   4   4   9    40383.86    39681.71    595.11 o 
   6   4   9     1165.26     1201.13     58.79 o 
   8   4   9    10584.54    10169.73    412.02 o 
  10   4   9    16993.76    16790.41    353.99 o 
  12   4   9       25.11       45.07     37.86 o 
  14   4   9     8771.11     8851.24    229.67 o 
  16   4   9        6.01      -15.16     41.46 o 
 -23   5   9      157.33      170.13    113.10 o 
 -21   5   9        0.23       61.42     96.03 o 
 -19   5   9      425.50      490.64     77.11 o 
 -17   5   9     5747.29     5566.11    236.10 o 
 -15   5   9     2035.01     2009.78    109.00 o 
 -13   5   9     1941.82     1922.82     98.31 o 
 -11   5   9     4514.32     4204.55    136.89 o 
  -9   5   9    15838.05    15364.94    319.63 o 
  -7   5   9     3910.11     3848.51    116.84 o 
  -5   5   9      858.51      906.64     54.76 o 
  -3   5   9    17459.47    17855.45    431.57 o 
  -1   5   9    25217.53    24823.95    459.81 o 
   1   5   9     3000.12     2892.36    142.21 o 
   3   5   9     1987.92     1844.32     78.97 o 
   5   5   9    12744.83    12655.13    359.72 o 
   7   5   9    18477.04    17872.14    437.74 o 
   9   5   9      238.49      326.52     50.30 o 
  11   5   9      528.25      453.45     91.67 o 
  13   5   9     6218.54     6271.50    211.75 o 
  15   5   9     1188.80     1216.55     93.89 o 
 -22   6   9     1358.13     1097.32    201.33 o 
 -20   6   9        1.13      -20.79     47.95 o 
 -18   6   9     5295.02     5321.13    200.82 o 
 -16   6   9     2164.98     2182.09    119.62 o 
 -14   6   9      444.92      405.61     57.11 o 
 -12   6   9      804.37      820.34     64.99 o 
 -10   6   9      357.86      363.99     60.17 o 
  -8   6   9    32393.40    31344.92    582.58 o 
  -6   6   9     3640.49     3655.70    193.93 o 
  -4   6   9    51160.06    49615.45   1061.05 o 
  -2   6   9    35093.52    34833.21    630.56 o 
   0   6   9     3417.55     3587.58    115.80 o 
   2   6   9      192.63      144.68     32.80 o 
   4   6   9     2910.37     3151.62    108.87 o 
   6   6   9    22321.58    21753.16    856.99 o 
   8   6   9    10638.47     9859.07    287.97 o 
  10   6   9    13536.09    13441.56    377.21 o 
  12   6   9     7258.68     7190.00    221.31 o 
  14   6   9      197.76      251.47     56.09 o 
 -21   7   9        0.73      -77.65     51.77 o 
 -19   7   9        3.74       -9.60     56.13 o 
 -17   7   9        1.01       77.85     48.92 o 
 -15   7   9      330.63      277.35     55.99 o 
 -13   7   9     3628.88     3628.98    141.53 o 
 -11   7   9     3537.67     3436.05    132.28 o 
  -9   7   9     1327.72     1331.57     90.95 o 
  -7   7   9      425.12      365.67     45.24 o 
  -5   7   9      142.54      169.84     34.87 o 
  -3   7   9     3185.36     3183.62    140.04 o 
  -1   7   9     6359.99     6682.46    178.20 o 
   1   7   9     1523.45     1470.24     79.39 o 
   3   7   9    11840.19    11991.81    466.54 o 
   5   7   9     1855.78     1759.93    103.07 o 
   7   7   9     7029.75     6607.50    223.12 o 
   9   7   9      230.90      178.52     55.38 o 
  11   7   9       48.57       44.82     43.94 o 
  13   7   9      219.98      138.10     58.34 o 
 -18   8   9     1470.32     1458.46    164.28 o 
 -16   8   9      214.91      317.68     63.97 o 
 -14   8   9      698.58      757.04     75.95 o 
 -12   8   9        0.82       17.40     36.27 o 
 -10   8   9        4.98      -11.02     29.47 o 
  -8   8   9     7738.62     7344.90    202.37 o 
  -6   8   9      584.66      581.63     68.24 o 
  -4   8   9     8840.09     8668.13    219.60 o 
  -2   8   9     1892.53     1790.17     90.74 o 
   0   8   9      440.39      347.70     47.18 o 
   2   8   9     1246.77     1346.36     77.60 o 
   4   8   9      138.91      103.57     45.54 o 
   6   8   9     7354.37     7362.19    241.56 o 
   8   8   9      814.45      796.57     75.47 o 
  10   8   9      912.65     1018.33     88.12 o 
  12   8   9       10.98      -15.73     42.94 o 
 -17   9   9        0.05        4.91     55.29 o 
 -15   9   9     2656.18     2536.46    173.11 o 
 -13   9   9      928.59      924.02    108.92 o 
 -11   9   9    10850.93    10989.56    284.67 o 
  -9   9   9     6189.53     6136.19    205.26 o 
  -7   9   9     2823.88     2887.65    123.07 o 
  -5   9   9      120.54      121.32     43.13 o 
  -3   9   9     1010.72      877.25     66.88 o 
  -1   9   9    18230.09    18706.06    361.81 o 
   1   9   9    12152.57    11281.59    250.97 o 
   3   9   9    20012.77    19802.04    440.84 o 
   5   9   9     7324.91     7267.04    220.91 o 
   7   9   9      480.87      374.21     59.08 o 
   9   9   9      511.94      465.69     67.52 o 
  11   9   9       49.44        6.68     61.88 o 
 -14  10   9       56.08      -25.35     90.18 o 
 -12  10   9      442.54      327.10    136.98 o 
 -10  10   9      824.75      759.49    165.26 o 
  -8  10   9      617.84      632.63    107.25 o 
  -6  10   9      137.84       69.51     55.78 o 
  -4  10   9      150.74      255.06     68.43 o 
  -2  10   9     7285.74     7381.71    246.60 o 
   0  10   9      256.11      242.21     61.91 o 
   2  10   9      466.05      469.35     95.22 o 
   4  10   9     1952.04     2002.47    165.12 o 
   6  10   9      476.21      370.12    151.61 o 
   8  10   9      356.04      282.85     90.63 o 
 -11  11   9      848.90      953.51    194.50 o 
  -9  11   9        5.68       66.78    111.63 o 
  -7  11   9     3113.23     2957.54    285.66 o 
  -5  11   9      419.00      399.25    130.16 o 
  -3  11   9     2582.25     2558.98    130.27 o 
  -1  11   9     2211.98     2318.78    141.39 o 
   1  11   9      613.08      607.36    113.04 o 
   3  11   9      756.22      792.00    124.72 o 
   5  11   9        4.06      -26.27     60.72 o 
  -6  12   9      467.07      447.99    142.34 o 
  -4  12   9      914.73      870.22    109.24 o 
  -2  12   9     2083.09     2171.11    158.73 o 
   0  12   9        1.78       34.83     72.80 o 
 -24   0  10      646.51      459.21    162.33 o 
 -22   0  10     2070.11     2403.76    256.41 o 
 -20   0  10     2480.07     2658.23    250.56 o 
 -18   0  10       21.13       11.70     76.05 o 
 -16   0  10     6377.47     6043.29    328.07 o 
 -14   0  10      880.61      892.62     78.22 o 
 -12   0  10    63381.08    61336.17   1279.79 o 
 -10   0  10    47324.96    45612.62    964.41 o 
  -8   0  10    39210.50    38505.94    872.35 o 
  -6   0  10    25648.81    24710.78    545.85 o 
  -4   0  10       29.43      118.81     30.56 o 
  -2   0  10     7217.37     6564.09    147.35 o 
   0   0  10    39101.78    40147.18    843.15 o 
   2   0  10   100131.82    94784.98   1905.42 o 
   4   0  10    59948.77    56591.93    955.30 o 
   6   0  10     6766.09     6670.97    203.90 o 
   8   0  10     8115.25     8131.92    248.69 o 
  10   0  10      537.54      314.42     86.77 o 
  12   0  10    11871.14    12129.96    517.70 o 
  14   0  10     4791.06     5100.01    332.46 o 
  16   0  10     5309.52     5982.35    383.65 o 
 -23   1  10      112.88       73.04     81.21 o 
 -21   1  10      165.87       70.06     70.66 o 
 -19   1  10     1473.51     1389.97    130.25 o 
 -17   1  10     4593.65     4605.03    209.16 o 
 -15   1  10      361.38      439.79    120.89 o 
 -13   1  10     8992.06     8685.98    183.03 o 
 -11   1  10     4569.36     4465.44    112.64 o 
  -9   1  10    12891.76    13139.63    233.39 o 
  -7   1  10     1291.55     1285.89     52.96 o 
  -5   1  10    48205.77    48005.22    703.42 o 
  -3   1  10    19861.80    19461.38    371.65 o 
  -1   1  10     3199.37     3778.50     77.04 o 
   1   1  10     7043.33     7423.17    129.89 o 
   3   1  10    13500.20    13957.17    213.04 o 
   5   1  10    28564.24    27817.42    356.18 o 
   7   1  10      138.43      265.30     49.04 o 
   9   1  10    13084.93    12753.76    285.63 o 
  11   1  10     8066.69     7945.40    266.28 o 
  13   1  10       25.61       90.50     59.74 o 
  15   1  10      294.57      345.06     89.04 o 
  17   1  10      267.27      230.08     84.22 o 
 -24   2  10      161.17      176.46     92.55 o 
 -22   2  10     1074.06     1007.44    129.51 o 
 -20   2  10      353.53      341.10     89.62 o 
 -18   2  10     3992.44     3749.97    193.99 o 
 -16   2  10     3639.09     3662.66    145.29 o 
 -14   2  10     2621.05     2648.59    112.79 o 
 -12   2  10    17263.43    17142.45    301.08 o 
 -10   2  10     8290.76     8263.57    168.98 o 
  -8   2  10    25893.95    26566.71    371.75 o 
  -6   2  10      380.24      377.12     65.65 o 
  -4   2  10    13231.29    13443.64    202.26 o 
  -2   2  10     8505.41     8346.73    137.84 o 
   0   2  10    31043.55    32379.70    480.85 o 
   2   2  10    32928.86    33223.85    441.52 o 
   4   2  10     3325.14     3444.26     81.30 o 
   6   2  10    10403.09    10291.79    180.09 o 
   8   2  10      364.69      454.71     93.13 o 
  10   2  10     6726.43     6846.28    209.61 o 
  12   2  10     4345.64     4208.64    161.87 o 
  14   2  10      616.26      714.84     87.47 o 
  16   2  10      861.86      878.20     97.20 o 
 -23   3  10       16.30       54.00     75.47 o 
 -21   3  10      188.12      104.29     89.21 o 
 -19   3  10     5767.28     5762.37    253.56 o 
 -17   3  10     6744.03     6828.74    213.91 o 
 -15   3  10    13146.36    12634.15    301.51 o 
 -13   3  10     7700.61     7540.85    202.86 o 
 -11   3  10     5589.13     5606.29    118.34 o 
  -9   3  10    26091.16    27197.22    383.95 o 
  -7   3  10     2334.75     2491.74     61.89 o 
  -5   3  10    76260.73    74394.27   1050.50 o 
  -3   3  10    46518.00    45950.66    666.24 o 
  -1   3  10    11748.90    11626.22    197.13 o 
   1   3  10     9552.34     9650.50    172.81 o 
   3   3  10      592.87      597.17     32.98 o 
   5   3  10    41066.39    40337.70    539.39 o 
   7   3  10     3228.71     3202.43    116.87 o 
   9   3  10    25445.48    25040.54    425.95 o 
  11   3  10     8159.49     8148.27    202.70 o 
  13   3  10       67.92      142.61     48.27 o 
  15   3  10       51.04       68.28     57.80 o 
 -22   4  10       20.59       42.41     94.08 o 
 -20   4  10     1629.32     1793.44    225.22 o 
 -18   4  10     6793.39     7266.08    231.92 o 
 -16   4  10      385.98      403.57     53.29 o 
 -14   4  10     5548.61     5664.09    149.58 o 
 -12   4  10     7630.11     7562.03    166.01 o 
 -10   4  10    10613.65    10174.29    192.98 o 
  -8   4  10     5873.85     6090.87    126.71 o 
  -6   4  10    19145.49    18808.27    299.49 o 
  -4   4  10    61584.06    60583.58    995.69 o 
  -2   4  10     2397.57     2390.91     66.00 o 
   0   4  10      738.12      733.29     48.76 o 
   2   4  10    11509.72    11684.72    182.02 o 
   4   4  10    17912.93    17858.83    265.27 o 
   6   4  10    11810.56    11917.27    259.12 o 
   8   4  10     4234.44     4130.18    184.14 o 
  10   4  10    13798.10    14021.04    418.30 o 
  12   4  10     1192.69     1122.86     78.72 o 
  14   4  10       49.19       44.30     46.20 o 
  16   4  10      274.81      195.62     80.51 o 
 -21   5  10      857.82      678.08    165.26 o 
 -19   5  10      486.01      604.68    102.88 o 
 -17   5  10      108.38       32.57     56.52 o 
 -15   5  10    11366.33    11222.15    316.23 o 
 -13   5  10     1256.99     1093.92     76.08 o 
 -11   5  10    39747.74    39507.46    719.86 o 
  -9   5  10      993.66      926.32     59.61 o 
  -7   5  10    19760.60    19344.75    377.71 o 
  -5   5  10     6994.81     6923.58    169.13 o 
  -3   5  10       44.16       89.18     27.94 o 
  -1   5  10    29590.92    29130.25    531.92 o 
   1   5  10     1299.28     1406.46     69.84 o 
   3   5  10    28111.97    28195.37    520.76 o 
   5   5  10      797.65      790.88     56.52 o 
   7   5  10     9553.62     8910.62    292.98 o 
   9   5  10      276.46      282.74     60.14 o 
  11   5  10      423.32      464.38     74.76 o 
  13   5  10     1209.67     1141.02     99.57 o 
  15   5  10      255.87      237.81     60.86 o 
 -22   6  10      182.19       74.10     95.55 o 
 -20   6  10      144.72      228.97     81.64 o 
 -18   6  10      160.66      108.34     72.39 o 
 -16   6  10      889.19      922.29    108.45 o 
 -14   6  10     1243.94     1376.22    130.89 o 
 -12   6  10      851.67      874.25     69.68 o 
 -10   6  10     7591.76     7841.80    203.17 o 
  -8   6  10      145.44      145.53     34.52 o 
  -6   6  10     4056.05     4055.84    126.96 o 
  -4   6  10      507.09      336.33     55.03 o 
  -2   6  10     2124.77     2169.19     78.97 o 
   0   6  10     3187.47     3168.59    110.42 o 
   2   6  10     1509.41     1542.99    104.42 o 
   4   6  10     2451.80     2293.38     95.13 o 
   6   6  10     4635.78     4577.87    174.07 o 
   8   6  10      888.71      756.63    110.66 o 
  10   6  10      491.69      352.20     67.38 o 
  12   6  10     1579.61     1817.95    134.79 o 
  14   6  10     1155.76     1114.58    104.01 o 
 -19   7  10      226.57      219.03    142.59 o 
 -17   7  10        2.55      -25.93     49.17 o 
 -15   7  10     3514.31     3746.30    199.62 o 
 -13   7  10     5929.21     5980.38    246.29 o 
 -11   7  10    14901.59    15144.08    885.75 o 
  -9   7  10      121.85      113.41     36.18 o 
  -7   7  10     3420.76     3620.39    125.05 o 
  -5   7  10      114.04       56.79     28.94 o 
  -3   7  10    11174.50    11165.47    342.69 o 
  -1   7  10    12297.20    12562.74    280.37 o 
   1   7  10     4711.03     4845.69    155.38 o 
   3   7  10    31880.87    31335.47    664.88 o 
   5   7  10      350.85      346.77     58.40 o 
   7   7  10      459.13      465.54     66.86 o 
   9   7  10       29.62      -12.99     42.86 o 
  11   7  10     4046.26     4039.78    166.48 o 
  13   7  10     3223.35     3437.94    163.21 o 
 -18   8  10     4426.61     4109.96    232.37 o 
 -16   8  10        4.99       -6.98     52.23 o 
 -14   8  10     2604.37     2611.81    170.41 o 
 -12   8  10      719.10      691.73     91.08 o 
 -10   8  10      289.03      319.96     68.98 o 
  -8   8  10     4499.23     4552.48    196.54 o 
  -6   8  10     1041.01     1074.78     94.28 o 
  -4   8  10    30470.63    30237.09    573.45 o 
  -2   8  10     1611.23     1531.15     88.59 o 
   0   8  10     7083.23     7500.14    201.81 o 
   2   8  10     1313.10     1190.08     76.15 o 
   4   8  10     2439.53     2339.31    175.98 o 
   6   8  10     5935.61     5611.82    207.50 o 
   8   8  10     1185.25     1109.30    121.61 o 
  10   8  10     9519.69     9463.84    273.82 o 
  12   8  10      462.90      580.80     80.47 o 
 -17   9  10       69.00       20.23     58.25 o 
 -15   9  10       99.93      132.52     75.56 o 
 -13   9  10      137.44      246.28     73.50 o 
 -11   9  10       16.27       88.77    103.59 o 
  -9   9  10     1016.58     1040.66    105.41 o 
  -7   9  10      265.49      318.11     66.64 o 
  -5   9  10      922.05      945.04     81.31 o 
  -3   9  10      145.56      119.77     44.27 o 
  -1   9  10     1959.96     1821.91    100.52 o 
   1   9  10        3.86      134.59     43.36 o 
   3   9  10      140.28      113.62     49.44 o 
   5   9  10      232.23      345.45     60.68 o 
   7   9  10      742.84      807.87     79.73 o 
   9   9  10      922.89     1170.95     96.21 o 
 -14  10  10     1914.91     2277.99    273.48 o 
 -12  10  10      127.02      250.56    134.54 o 
 -10  10  10       27.43     -103.83     69.22 o 
  -8  10  10     3030.01     2994.10    269.58 o 
  -6  10  10      851.60      915.49    152.09 o 
  -4  10  10     7840.25     8311.90    481.17 o 
  -2  10  10        2.38       25.58     50.53 o 
   0  10  10     2026.71     2233.08    134.38 o 
   2  10  10      947.07      957.33    122.02 o 
   4  10  10      311.26      316.41     89.72 o 
   6  10  10     5574.14     5702.53    340.26 o 
   8  10  10        3.58       69.74     68.26 o 
 -11  11  10     2374.04     2546.59    283.71 o 
  -9  11  10      681.58      503.08    149.66 o 
  -7  11  10      987.28      907.69    168.67 o 
  -5  11  10     1427.22     1329.36    189.14 o 
  -3  11  10     1005.16     1028.24    113.56 o 
  -1  11  10      386.81      390.84     77.42 o 
   1  11  10       62.49      211.33     87.73 o 
   3  11  10     3666.13     3949.27    240.83 o 
  -4  12  10        9.47      -19.33     53.69 o 
 -23   1  11      167.76       46.61     72.63 o 
 -21   1  11      708.82      508.31    102.71 o 
 -19   1  11     5205.04     5642.12    388.03 o 
 -17   1  11       10.80       58.02     61.18 o 
 -15   1  11    18815.69    18152.97    383.36 o 
 -13   1  11      192.12      217.55     33.74 o 
 -11   1  11        1.34      137.12    124.70 o 
  -9   1  11    12813.93    13230.04    239.72 o 
  -7   1  11    12581.78    12745.40    226.22 o 
  -5   1  11   143892.06   139556.45   1955.86 o 
  -3   1  11     6309.21     6892.70    140.43 o 
  -1   1  11    58531.33    57091.05    742.15 o 
   1   1  11      614.09      657.35     35.29 o 
   3   1  11      105.02      128.62     34.41 o 
   5   1  11    19330.00    19123.17    279.64 o 
   7   1  11     3890.55     3847.41    108.86 o 
   9   1  11    39180.54    38724.68    691.63 o 
  11   1  11        1.21       28.42     47.49 o 
  13   1  11     2909.81     2797.77    141.32 o 
  15   1  11        2.55       38.35     53.13 o 
 -24   2  11       39.82        4.42     75.20 o 
 -22   2  11     1995.52     1795.61    162.02 o 
 -20   2  11     1514.71     1549.24    140.12 o 
 -18   2  11       97.28       37.77     75.56 o 
 -16   2  11       18.46        8.76     39.69 o 
 -14   2  11     9887.00     9634.48    241.46 o 
 -12   2  11    32830.07    32371.78    515.37 o 
 -10   2  11      279.04      340.25     40.17 o 
  -8   2  11    45405.02    45557.27    682.10 o 
  -6   2  11    17431.68    17063.84    286.55 o 
  -4   2  11     1973.05     2083.74     80.95 o 
  -2   2  11    24877.27    25743.39    357.56 o 
   0   2  11    28584.62    28726.65    435.50 o 
   2   2  11    78443.84    78056.48   1110.91 o 
   4   2  11     4674.15     4542.39    111.48 o 
   6   2  11    11647.81    11389.73    179.78 o 
   8   2  11     3240.38     3437.41    112.49 o 
  10   2  11     5150.87     5384.54    174.37 o 
  12   2  11     5710.22     5921.85    199.78 o 
  14   2  11     1545.50     1339.26    107.72 o 
  16   2  11     4911.47     4952.25    206.71 o 
 -23   3  11      440.35      438.55    107.07 o 
 -21   3  11     1036.97      854.15    172.81 o 
 -19   3  11      358.74      471.94     90.10 o 
 -17   3  11      784.49      783.46     79.96 o 
 -15   3  11        0.67        8.73     36.32 o 
 -13   3  11    13092.83    12787.20    385.92 o 
 -11   3  11     1997.63     1853.22     73.84 o 
  -9   3  11    10807.03    10296.04    200.06 o 
  -7   3  11     1497.41     1624.01     62.48 o 
  -5   3  11       27.05       65.24     26.06 o 
  -3   3  11     8309.26     8552.01    167.58 o 
  -1   3  11      443.68      410.36     29.76 o 
   1   3  11    48920.88    49087.46    715.44 o 
   3   3  11     1227.38     1271.60     49.21 o 
   5   3  11    19024.98    19245.24    287.67 o 
   7   3  11      374.43      457.31     40.21 o 
   9   3  11       21.79        4.79     34.34 o 
  11   3  11     1160.97     1119.16     78.33 o 
  13   3  11      411.13      435.19     70.97 o 
  15   3  11     2964.55     3051.41    157.02 o 
 -22   4  11     2228.43     2441.79    276.40 o 
 -20   4  11       22.03       22.42     86.77 o 
 -18   4  11     3515.72     3740.72    207.49 o 
 -16   4  11     1801.24     1780.05    136.64 o 
 -14   4  11      567.00      601.60     81.82 o 
 -12   4  11     8924.51     9163.42    294.56 o 
 -10   4  11      154.47      142.78     52.65 o 
  -8   4  11    28640.12    28043.37    655.66 o 
  -6   4  11     1762.92     1807.45    103.27 o 
  -4   4  11     6618.01     6615.43    165.91 o 
  -2   4  11    35474.55    36133.13    480.30 o 
   0   4  11      928.81     1005.03     46.89 o 
   2   4  11    63114.40    61524.93    890.49 o 
   4   4  11     5904.66     6208.71    125.88 o 
   6   4  11      897.03      892.79     47.65 o 
   8   4  11     3160.84     3295.10    148.96 o 
  10   4  11      106.36      140.35     43.28 o 
  12   4  11     8054.62     8006.79    293.11 o 
  14   4  11      138.12      157.21     50.49 o 
 -21   5  11      177.29      503.08    147.22 o 
 -19   5  11      580.62      499.79     94.17 o 
 -17   5  11      841.56      638.96     97.77 o 
 -15   5  11     3168.75     3380.85    475.78 o 
 -13   5  11     7993.41     7896.68    485.77 o 
 -11   5  11     2271.94     2354.68    138.72 o 
  -9   5  11     1276.42     1340.04     98.45 o 
  -7   5  11     8595.91     8300.46    259.56 o 
  -5   5  11    17235.10    16938.28    428.93 o 
  -3   5  11     3650.08     3520.49    115.60 o 
  -1   5  11     8182.29     8326.01    197.94 o 
   1   5  11    23189.94    22530.06    431.12 o 
   3   5  11     3862.52     3620.83    119.41 o 
   5   5  11      475.17      391.80     46.00 o 
   7   5  11     2250.86     2170.34    181.10 o 
   9   5  11     9592.30     8903.68    522.58 o 
  11   5  11     2317.74     2431.40    125.43 o 
  13   5  11      151.14      134.41     61.21 o 
 -20   6  11     1344.20     1534.07    264.70 o 
 -18   6  11     1194.53     1096.30    126.98 o 
 -16   6  11     2165.46     2404.80    324.91 o 
 -14   6  11     5349.21     5451.14    236.28 o 
 -12   6  11        0.74       36.65     43.34 o 
 -10   6  11      231.41      157.15     51.46 o 
  -8   6  11     1997.68     2175.11    170.13 o 
  -6   6  11    35697.68    34833.69    793.25 o 
  -4   6  11    14670.69    14847.64    588.88 o 
  -2   6  11    22754.14    22055.82    430.89 o 
   0   6  11    10349.77    10260.64    237.21 o 
   2   6  11     5464.55     5275.34    151.82 o 
   4   6  11     9106.67     9000.43    219.58 o 
   6   6  11     1349.29     1335.50     93.67 o 
   8   6  11    15873.09    15268.09    406.56 o 
  10   6  11     6879.75     6992.77    465.54 o 
  12   6  11     3405.29     3581.33    188.89 o 
 -19   7  11       23.34       54.29     92.62 o 
 -17   7  11      243.50      182.71     72.36 o 
 -15   7  11      724.34      732.55     99.13 o 
 -13   7  11      599.62      516.41    115.05 o 
 -11   7  11     4809.34     4795.15    309.55 o 
  -9   7  11     3420.55     3438.33    167.70 o 
  -7   7  11     2215.82     2455.75    241.06 o 
  -5   7  11      298.21      358.09     59.66 o 
  -3   7  11       24.54       -3.35     25.98 o 
  -1   7  11      249.09      387.82     48.54 o 
   1   7  11     1699.85     2033.82     94.61 o 
   3   7  11     7282.72     7190.97    220.53 o 
   5   7  11     3754.39     3833.14    161.72 o 
   7   7  11     2840.40     2700.87    139.19 o 
   9   7  11      463.50      502.87     75.32 o 
  11   7  11        1.61       91.50     58.74 o 
 -18   8  11       12.78       -8.07     63.62 o 
 -16   8  11     1523.40     1807.05    150.39 o 
 -14   8  11      423.98      500.44     90.42 o 
 -12   8  11      377.84      363.32     75.92 o 
 -10   8  11      562.20      522.57     78.94 o 
  -8   8  11      225.55      139.76     53.17 o 
  -6   8  11     8229.72     7840.92    267.22 o 
  -4   8  11     3593.71     3161.44    126.54 o 
  -2   8  11     5808.36     5475.96    169.52 o 
   0   8  11       65.34       90.16     39.60 o 
   2   8  11        4.23        6.61     31.55 o 
   4   8  11     6474.67     6388.79    225.21 o 
   6   8  11     1697.67     1690.80    114.24 o 
   8   8  11     4798.43     4865.97    200.60 o 
  10   8  11      774.87      748.45     82.03 o 
 -17   9  11        0.83       35.12     63.10 o 
 -15   9  11      153.40      247.51     75.66 o 
 -13   9  11     4904.35     4682.33    227.58 o 
 -11   9  11     5105.89     5224.58    257.88 o 
  -9   9  11     5406.46     5896.76    242.74 o 
  -7   9  11     5463.52     5536.00    224.53 o 
  -5   9  11      268.91      287.70     63.56 o 
  -3   9  11     2234.25     2084.77    107.31 o 
  -1   9  11      846.60      821.94     71.83 o 
   1   9  11     9575.85    10041.07    414.78 o 
   3   9  11     7446.12     7487.87    254.14 o 
   5   9  11     1615.11     1864.32    113.75 o 
   7   9  11     1285.57     1316.54     96.44 o 
   9   9  11       12.09       -2.51     42.06 o 
 -14  10  11      835.54     1021.27    201.82 o 
 -12  10  11      646.38      574.25    160.87 o 
 -10  10  11       29.01      -22.97     47.78 o 
  -8  10  11      115.50      110.63     55.91 o 
  -6  10  11     1259.11     1304.84    110.86 o 
  -4  10  11     2123.74     2390.38    190.33 o 
  -2  10  11      409.54      377.82     72.55 o 
   0  10  11     4782.38     5153.04    222.70 o 
   2  10  11      327.77      546.50    119.68 o 
   4  10  11        3.22       14.02     96.28 o 
   6  10  11      266.80      338.02     97.37 o 
 -11  11  11       93.95      -29.25     96.03 o 
  -9  11  11      670.28      687.35    159.41 o 
  -7  11  11        0.01      -30.71     79.46 o 
  -5  11  11     1819.42     2029.42    156.30 o 
  -3  11  11      933.64      906.87    111.26 o 
  -1  11  11     1740.22     1937.94    138.76 o 
   1  11  11     1219.75     1189.55    147.75 o 
   3  11  11      367.50      451.05    108.56 o 
 -24   0  12     1192.65      938.40    201.82 o 
 -22   0  12     2759.70     2879.06    284.20 o 
 -20   0  12      441.36      752.67    152.58 o 
 -18   0  12     1321.38     1333.74    172.57 o 
 -16   0  12      134.68      152.09     82.38 o 
 -14   0  12    12413.33    11987.42    337.46 o 
 -12   0  12    19141.49    19062.20    467.99 o 
 -10   0  12    33339.63    30712.10    686.50 o 
  -8   0  12    75182.61    73416.94   1504.18 o 
  -6   0  12      412.62      535.40     53.56 o 
  -4   0  12      797.76      819.55     64.88 o 
  -2   0  12       12.19       47.61     26.06 o 
   0   0  12    96478.65    94587.56   1909.06 o 
   2   0  12    69155.74    67506.17   1393.16 o 
   4   0  12    31545.92    31095.86    926.21 o 
   6   0  12    22910.35    22564.67    519.52 o 
   8   0  12      940.98      807.81    103.83 o 
  10   0  12     1771.03     1833.99    128.47 o 
  12   0  12     1031.08      967.67    111.61 o 
  14   0  12     7940.62     7489.91    309.61 o 
  16   0  12     3155.56     3265.78    311.01 o 
 -23   1  12      133.94       46.63     76.51 o 
 -21   1  12      786.67      684.06    108.92 o 
 -19   1  12      235.00      258.03     77.37 o 
 -17   1  12     1600.41     1571.89    176.71 o 
 -15   1  12     3109.29     3171.59    163.51 o 
 -13   1  12      675.00      767.01     57.71 o 
 -11   1  12      292.73      249.52     33.93 o 
  -9   1  12      195.24      145.54     28.23 o 
  -7   1  12    10989.50    10669.97    236.70 o 
  -5   1  12     3860.20     3968.72    100.83 o 
  -3   1  12     2919.91     2584.23     77.48 o 
  -1   1  12    16706.86    16610.61    252.30 o 
   1   1  12      835.09      934.18     44.24 o 
   3   1  12      317.22      298.62     33.48 o 
   5   1  12      303.50      289.38     31.59 o 
   7   1  12     6492.02     6615.82    154.54 o 
   9   1  12     7715.05     7564.27    182.47 o 
  11   1  12      973.05      859.55     70.92 o 
  13   1  12     2518.21     2750.95    143.40 o 
  15   1  12       68.76      139.99     75.01 o 
 -24   2  12      426.95      324.13    106.33 o 
 -22   2  12       21.15       -6.88     68.87 o 
 -20   2  12      989.00      974.78    160.62 o 
 -18   2  12       79.28       43.50     55.45 o 
 -16   2  12     3037.62     3050.89    130.67 o 
 -14   2  12     2844.30     3014.30    140.11 o 
 -12   2  12     3411.90     3475.31    112.30 o 
 -10   2  12     9130.81     8955.28    183.99 o 
  -8   2  12     2001.57     2080.16     74.03 o 
  -6   2  12    29734.75    30308.33    473.52 o 
  -4   2  12     4050.05     4291.90     79.90 o 
  -2   2  12    25311.31    25296.10    355.67 o 
   0   2  12    10283.83     9925.93    181.01 o 
   2   2  12    14419.40    14760.81    254.09 o 
   4   2  12     7833.30     7827.69    145.63 o 
   6   2  12      272.68      282.44     34.01 o 
   8   2  12     1780.06     1903.38     75.03 o 
  10   2  12      704.60      744.99     64.31 o 
  12   2  12     2503.78     2641.37    133.08 o 
  14   2  12      912.56     1031.65    101.57 o 
 -23   3  12        0.08      -52.59     67.73 o 
 -21   3  12     3349.13     3098.93    200.75 o 
 -19   3  12      477.85      463.17     89.44 o 
 -17   3  12     7042.12     7023.79    216.84 o 
 -15   3  12     8783.46     8772.17    235.95 o 
 -13   3  12      242.71      227.08     43.80 o 
 -11   3  12      170.29      169.71     32.04 o 
  -9   3  12       37.24       53.51     23.23 o 
  -7   3  12    32394.56    32366.63    506.20 o 
  -5   3  12    28777.57    29747.80    454.54 o 
  -3   3  12    25045.58    25195.44    390.18 o 
  -1   3  12    30568.87    30117.68    458.20 o 
   1   3  12      552.38      614.99     76.20 o 
   3   3  12      536.09      494.11     45.01 o 
   5   3  12     4108.77     3981.03    105.57 o 
   7   3  12    11970.86    12334.92    243.82 o 
   9   3  12    12109.37    11781.19    223.19 o 
  11   3  12     1219.14     1320.29     85.49 o 
  13   3  12     2935.87     3078.56    181.97 o 
  15   3  12       28.05       35.39     62.11 o 
 -22   4  12     1992.14     1749.57    244.71 o 
 -20   4  12      100.23       82.38     90.18 o 
 -18   4  12      733.78      769.56    105.77 o 
 -16   4  12     3954.20     3980.61    238.62 o 
 -14   4  12     2310.49     2630.83    178.66 o 
 -12   4  12       87.74       99.78     49.03 o 
 -10   4  12      160.55      125.11     46.44 o 
  -8   4  12    19784.18    19564.25    488.55 o 
  -6   4  12    22380.37    22830.67    547.33 o 
  -4   4  12      180.94      192.65     34.05 o 
  -2   4  12    19557.86    18959.29    368.88 o 
   0   4  12    21884.45    21608.50    413.55 o 
   2   4  12     4842.33     4926.41    126.49 o 
   4   4  12     1625.46     1788.47     61.60 o 
   6   4  12     5721.04     5995.99    146.74 o 
   8   4  12    17388.80    17251.47    380.64 o 
  10   4  12      189.97      188.87     47.01 o 
  12   4  12     2300.72     2496.07    137.65 o 
  14   4  12     1352.93     1369.04    129.31 o 
 -21   5  12       98.46      176.96    100.42 o 
 -19   5  12       43.16      143.69     72.60 o 
 -17   5  12       94.13      147.12     67.85 o 
 -15   5  12       84.39      211.65     64.82 o 
 -13   5  12    14153.31    13040.71    392.24 o 
 -11   5  12      758.28      724.92     82.51 o 
  -9   5  12    21815.61    21250.75    649.57 o 
  -7   5  12       39.27       72.75     40.85 o 
  -5   5  12     7654.40     7751.49    245.52 o 
  -3   5  12     4146.97     3914.72    125.19 o 
  -1   5  12      900.33     1029.74     90.50 o 
   1   5  12    15277.62    15550.41    469.07 o 
   3   5  12     2228.07     2277.61    143.95 o 
   5   5  12    32319.98    31966.43    594.45 o 
   7   5  12       89.66      115.20     47.46 o 
   9   5  12     2850.84     2804.01    148.87 o 
  11   5  12     1454.79     1493.20    123.23 o 
  13   5  12      394.58      476.81     77.33 o 
 -20   6  12       29.40      -77.89     51.93 o 
 -18   6  12      717.94      740.35    110.89 o 
 -16   6  12      282.94      186.68     74.03 o 
 -14   6  12      947.23      993.37    118.95 o 
 -12   6  12      834.64      741.90     87.31 o 
 -10   6  12     2323.17     2213.96    336.36 o 
  -8   6  12     5717.01     5494.26    211.64 o 
  -6   6  12      969.37     1072.10    113.34 o 
  -4   6  12       29.71       86.11     44.31 o 
  -2   6  12     2506.57     2772.99    108.00 o 
   0   6  12     2563.19     2434.88    109.02 o 
   2   6  12    16892.09    16416.74    343.52 o 
   4   6  12      862.97      724.92     62.00 o 
   6   6  12     2308.74     2198.26    135.76 o 
   8   6  12      454.77      426.79    123.82 o 
  10   6  12      352.44      325.68     70.99 o 
  12   6  12      509.64      474.76     85.84 o 
 -19   7  12      175.43      282.81     87.10 o 
 -17   7  12        8.08      -37.64     79.22 o 
 -15   7  12     2448.52     2237.68    158.73 o 
 -13   7  12     8360.64     8140.46    300.25 o 
 -11   7  12     1482.97     1180.30    108.66 o 
  -9   7  12    18857.81    18096.72    488.14 o 
  -7   7  12     1868.34     1733.24    120.16 o 
  -5   7  12       88.28      119.26     44.84 o 
  -3   7  12     2032.61     1985.33     96.71 o 
  -1   7  12     8295.43     9065.11    228.97 o 
   1   7  12    33372.40    32091.05    778.16 o 
   3   7  12      305.89      367.42     50.56 o 
   5   7  12     9835.07     9491.29    609.59 o 
   7   7  12     1258.49     1194.89     98.66 o 
   9   7  12       78.48       25.55     56.79 o 
  11   7  12     2683.81     3042.55    172.05 o 
 -18   8  12        0.06      -25.67     57.13 o 
 -16   8  12     4100.79     4401.32    232.38 o 
 -14   8  12      240.77      264.12     73.00 o 
 -12   8  12      861.52      954.74    105.47 o 
 -10   8  12      211.38      117.52     83.60 o 
  -8   8  12       31.62       29.16     42.50 o 
  -6   8  12    10806.56    10858.53    640.79 o 
  -4   8  12      867.99      646.89     65.83 o 
  -2   8  12    21873.32    22540.68    460.97 o 
   0   8  12      573.27      562.22     89.66 o 
   2   8  12     1187.77     1201.43     79.58 o 
   4   8  12      305.41      322.26     60.66 o 
   6   8  12      854.58      895.76    113.83 o 
   8   8  12     4912.12     4755.49    201.12 o 
  10   8  12       28.26       53.16     60.33 o 
 -17   9  12      167.78      167.15     76.72 o 
 -15   9  12        6.39       18.83     51.14 o 
 -13   9  12       10.44       27.77     57.68 o 
 -11   9  12      162.81      157.71     65.82 o 
  -9   9  12      106.85       58.23     52.75 o 
  -7   9  12     2273.97     2339.14    146.41 o 
  -5   9  12        7.15       45.94     38.90 o 
  -3   9  12     1468.78     1608.91     97.99 o 
  -1   9  12      186.61      191.83     49.62 o 
   1   9  12      161.17      171.29     48.91 o 
   3   9  12      132.35      136.85     56.96 o 
   5   9  12      436.96      489.48     74.54 o 
   7   9  12     1117.76      943.61     87.69 o 
 -14  10  12        3.78       12.67     56.92 o 
 -12  10  12      771.38      799.54    105.98 o 
 -10  10  12      495.36      448.73     81.62 o 
  -8  10  12       81.80      111.09     57.79 o 
  -6  10  12     7213.62     7084.62    323.69 o 
  -4  10  12       29.85      -19.48     39.95 o 
  -2  10  12     6911.91     7243.04    208.19 o 
   0  10  12       58.86       -6.84     38.40 o 
   2  10  12       60.78       -2.77     40.99 o 
   4  10  12     2264.39     2444.68    342.70 o 
  -9  11  12     1289.12     1080.74    189.63 o 
  -7  11  12     1813.50     1705.69    215.47 o 
  -5  11  12       63.66      124.93     70.11 o 
  -3  11  12       35.38      -10.27     55.97 o 
  -1  11  12      331.50      388.50    105.16 o 
   1  11  12     2810.03     3172.19    363.42 o 
 -23   1  13       11.46      -58.36     65.81 o 
 -21   1  13     1215.17     1144.57    133.39 o 
 -19   1  13      276.85      245.62     76.52 o 
 -17   1  13    15618.00    15047.43    425.59 o 
 -15   1  13     1479.33     1603.83     92.11 o 
 -13   1  13    14449.83    14153.43    269.45 o 
 -11   1  13        2.52        0.48     21.88 o 
  -9   1  13     3642.95     3624.55    101.70 o 
  -7   1  13    25232.99    25242.40    408.73 o 
  -5   1  13      282.80      357.18     77.71 o 
  -3   1  13    74889.21    71386.38    917.45 o 
  -1   1  13     4601.43     4329.65    109.52 o 
   1   1  13     6003.54     5940.37    136.14 o 
   3   1  13      777.28      748.15     46.70 o 
   5   1  13     1944.03     1944.46     87.53 o 
   7   1  13    32811.19    31001.04    491.73 o 
   9   1  13      145.97      166.66     40.11 o 
  11   1  13    12885.50    13066.96    282.51 o 
  13   1  13      476.56      593.70     72.60 o 
  15   1  13       68.63      117.03     54.27 o 
 -24   2  13      571.69      602.24    120.66 o 
 -22   2  13      413.66      387.72    102.32 o 
 -20   2  13     1362.87     1427.92    138.44 o 
 -18   2  13     1305.69     1315.04    325.64 o 
 -16   2  13      410.13      540.85     71.18 o 
 -14   2  13     9088.33     9202.51    235.47 o 
 -12   2  13     4056.06     3922.32    116.66 o 
 -10   2  13    51157.46    49362.86    748.26 o 
  -8   2  13     2445.78     2736.17     87.38 o 
  -6   2  13     7088.52     6743.63    208.41 o 
  -4   2  13     8708.92     8715.48    174.52 o 
  -2   2  13     2896.27     2868.58    134.04 o 
   0   2  13    44084.87    43191.14    640.54 o 
   2   2  13     1030.64     1258.09     58.63 o 
   4   2  13    52833.42    51536.57    770.41 o 
   6   2  13     7167.15     6906.86    145.28 o 
   8   2  13      366.28      473.50     45.24 o 
  10   2  13      718.08      893.54     71.12 o 
  12   2  13     2024.10     2044.88    161.69 o 
  14   2  13     2927.80     2969.81    138.20 o 
 -23   3  13     1228.76      979.83    203.28 o 
 -21   3  13      426.61      376.11    110.41 o 
 -19   3  13      277.76      237.46     73.01 o 
 -17   3  13       16.86        9.66     41.75 o 
 -15   3  13     2605.56     2635.45    142.62 o 
 -13   3  13     2345.37     2524.03    124.58 o 
 -11   3  13    10478.02    10291.88    231.07 o 
  -9   3  13    16476.39    16597.61    296.16 o 
  -7   3  13     1297.15     1144.35     56.19 o 
  -5   3  13     2189.59     2320.54     85.45 o 
  -3   3  13      176.38      176.42     25.32 o 
  -1   3  13    28007.55    27390.88    425.16 o 
   1   3  13     4906.38     4836.62    159.58 o 
   3   3  13    14401.44    14536.85    258.66 o 
   5   3  13    17606.99    17438.05    273.03 o 
   7   3  13     1121.95     1260.88     66.42 o 
   9   3  13        1.00       44.52     35.33 o 
  11   3  13       64.21       47.30     35.16 o 
  13   3  13     1808.88     1958.31    110.54 o 
 -22   4  13        8.99       62.40     97.50 o 
 -20   4  13     2893.62     2633.37    260.80 o 
 -18   4  13      335.54      341.38     83.69 o 
 -16   4  13     1152.96     1024.06    204.01 o 
 -14   4  13     5633.01     5386.55    666.63 o 
 -12   4  13       12.30       59.33     46.31 o 
 -10   4  13    20282.53    19592.73    503.55 o 
  -8   4  13       47.58       30.49     38.89 o 
  -6   4  13     7064.73     6998.03    370.24 o 
  -4   4  13     1443.96     1583.73     75.84 o 
  -2   4  13     1483.57     1497.95     73.13 o 
   0   4  13    26508.77    24994.69    471.03 o 
   2   4  13     2861.83     2911.78    105.20 o 
   4   4  13    15711.18    15506.05    328.66 o 
   6   4  13       11.02       -8.33     33.47 o 
   8   4  13      253.39      257.12     67.76 o 
  10   4  13     1460.37     1345.45    146.49 o 
  12   4  13       10.07       28.42     47.85 o 
 -21   5  13      201.13      144.78    103.83 o 
 -19   5  13     2031.77     1973.50    160.46 o 
 -17   5  13     1583.83     1474.09    134.09 o 
 -15   5  13     2027.66     2238.57    258.61 o 
 -13   5  13      683.55      619.87     86.55 o 
 -11   5  13     5915.20     5920.12    228.35 o 
  -9   5  13     4850.47     4703.47    194.10 o 
  -7   5  13     1046.81     1007.07     87.30 o 
  -5   5  13      112.71       90.91     32.78 o 
  -3   5  13     8821.99     8983.43    185.87 o 
  -1   5  13     3925.51     3729.45    123.85 o 
   1   5  13     5254.21     5017.74    148.45 o 
   3   5  13     3648.94     3655.48    126.99 o 
   5   5  13     4005.69     4003.94    226.41 o 
   7   5  13     2617.74     2447.31    136.51 o 
   9   5  13      889.00      785.02     89.18 o 
  11   5  13     1608.20     1515.09    127.11 o 
  13   5  13     1967.78     2415.46    265.68 o 
 -20   6  13     1304.24     1209.58    139.09 o 
 -18   6  13     3982.38     3730.97    367.32 o 
 -16   6  13     6939.26     6968.21    343.67 o 
 -14   6  13     1693.91     1681.74    133.34 o 
 -12   6  13      818.98      967.19    133.81 o 
 -10   6  13       22.92       22.29     49.97 o 
  -8   6  13    16613.59    16343.06    445.52 o 
  -6   6  13     5206.11     5171.48    227.65 o 
  -4   6  13    25306.39    25608.26    516.25 o 
  -2   6  13    20145.50    19893.35    402.47 o 
   0   6  13      280.90      252.49     45.28 o 
   2   6  13      446.70      478.20     53.73 o 
   4   6  13        5.95       60.28     52.12 o 
   6   6  13    18107.68    17928.79    459.80 o 
   8   6  13     2303.14     2101.05    129.20 o 
  10   6  13     5722.44     5619.81    270.31 o 
  12   6  13     3243.83     3498.68    193.71 o 
 -19   7  13       18.80       70.22     67.30 o 
 -17   7  13       28.83      -11.34     54.01 o 
 -15   7  13        4.14       11.10     53.36 o 
 -13   7  13     1091.58     1082.29    127.48 o 
 -11   7  13      607.67      633.22     87.10 o 
  -9   7  13     3476.01     3628.22    178.22 o 
  -7   7  13     1178.88     1246.27    103.18 o 
  -5   7  13     2417.70     2277.81    105.22 o 
  -3   7  13      963.61     1007.49     71.93 o 
  -1   7  13      710.16      800.60     82.65 o 
   1   7  13      370.88      504.59     56.02 o 
   3   7  13     2042.69     2307.45    107.00 o 
   5   7  13     6589.44     6507.82    228.53 o 
   7   7  13     3313.80     3361.64    164.26 o 
   9   7  13      707.17      679.12     88.01 o 
 -18   8  13     1338.40     1222.71    137.52 o 
 -16   8  13      269.24      577.77    268.36 o 
 -14   8  13     1199.69     1306.80    127.41 o 
 -12   8  13      178.64      124.45     62.58 o 
 -10   8  13       84.92      141.69    135.52 o 
  -8   8  13     6887.05     6379.32    247.29 o 
  -6   8  13     1066.45     1036.45     97.23 o 
  -4   8  13     6687.50     6672.59    200.69 o 
  -2   8  13     1488.99     1379.58     90.31 o 
   0   8  13      277.36      282.51     50.79 o 
   2   8  13      868.92      661.66     68.10 o 
   4   8  13       87.20       58.66     47.08 o 
   6   8  13     3770.18     3508.91    169.48 o 
   8   8  13      870.45      815.97    104.08 o 
 -15   9  13      752.43      728.05    111.14 o 
 -13   9  13      508.68      560.17     93.99 o 
 -11   9  13     4062.57     4077.92    246.42 o 
  -9   9  13     6303.48     6397.22    258.89 o 
  -7   9  13     1092.80     1126.39    106.94 o 
  -5   9  13      700.71      846.45     65.81 o 
  -3   9  13        0.41        4.00     37.39 o 
  -1   9  13     6135.54     6365.95    198.51 o 
   1   9  13     3991.29     3808.52    147.20 o 
   3   9  13     4887.49     5247.91    212.47 o 
   5   9  13     5932.68     5651.12    225.13 o 
   7   9  13        8.13        7.19     49.07 o 
 -12  10  13      769.12      813.41    108.56 o 
 -10  10  13      533.11      455.40    127.96 o 
  -8  10  13      169.55      204.66     64.83 o 
  -6  10  13      203.53      216.87     52.45 o 
  -4  10  13      691.65      907.46     85.38 o 
  -2  10  13     2265.51     2600.81    130.62 o 
   0  10  13      433.38      445.95     79.46 o 
   2  10  13      979.26     1145.99     99.50 o 
   4  10  13      893.47     1003.74     95.89 o 
  -7  11  13      557.38      603.79    119.43 o 
  -5  11  13       41.26      125.41     67.82 o 
  -3  11  13     1994.46     2322.88    158.80 o 
  -1  11  13      761.85      670.19    122.34 o 
 -24   0  14      731.00      671.26    180.37 o 
 -22   0  14      480.95      669.80    162.82 o 
 -20   0  14     2525.92     2849.81    259.83 o 
 -18   0  14        1.11       39.00     74.10 o 
 -16   0  14     2166.83     2161.49    189.14 o 
 -14   0  14     2034.19     2145.93    150.39 o 
 -12   0  14    23237.13    22865.77    551.81 o 
 -10   0  14    33436.04    32749.31    737.47 o 
  -8   0  14     8163.05     7452.49    230.41 o 
  -6   0  14    23035.21    21678.85    511.49 o 
  -4   0  14      100.34       69.41     34.40 o 
  -2   0  14    13675.49    13410.85    347.64 o 
   0   0  14     9445.26     9462.27    287.86 o 
   2   0  14    36630.39    35868.23    795.25 o 
   4   0  14    41627.68    38891.63   1148.02 o 
   6   0  14     5310.21     4925.50    249.10 o 
   8   0  14     1612.13     1780.86    119.59 o 
  10   0  14        6.17       49.65     53.72 o 
  12   0  14     5502.53     5602.06    350.99 o 
  14   0  14     3414.32     3882.03    338.80 o 
 -23   1  14        1.66      -61.57     65.66 o 
 -21   1  14       79.00       74.48     68.59 o 
 -19   1  14     1374.45     1266.61    125.47 o 
 -17   1  14     2999.53     3106.74    167.00 o 
 -15   1  14      895.36      708.55     67.32 o 
 -13   1  14     8485.36     8399.67    188.76 o 
 -11   1  14     3937.10     3891.29    113.48 o 
  -9   1  14       59.42       88.63     28.01 o 
  -7   1  14     1318.94     1325.19     65.80 o 
  -5   1  14    23392.14    23839.74    391.71 o 
  -3   1  14    25867.53    26275.26    423.86 o 
  -1   1  14     1252.96     1366.04     62.01 o 
   1   1  14     8999.08     8863.14    183.47 o 
   3   1  14     1629.94     1741.90    113.03 o 
   5   1  14     2633.87     2502.11    100.81 o 
   7   1  14     1932.29     1624.70    151.65 o 
   9   1  14     5754.20     5454.70    154.98 o 
  11   1  14     2832.34     2926.89    123.39 o 
  13   1  14       13.39        0.81     41.04 o 
 -24   2  14       76.06       79.13     81.98 o 
 -22   2  14      629.32      751.93    119.40 o 
 -20   2  14      133.44      250.32     78.25 o 
 -18   2  14     1399.38     1417.36    127.48 o 
 -16   2  14     1112.48      959.90     79.08 o 
 -14   2  14     1778.45     1876.19     99.52 o 
 -12   2  14     8699.22     8515.71    188.63 o 
 -10   2  14     8422.39     8365.93    189.98 o 
  -8   2  14    19971.54    19557.53    337.74 o 
  -6   2  14     1985.04     2009.70     75.33 o 
  -4   2  14    10761.54    11161.33    214.35 o 
  -2   2  14     2075.52     2063.63     75.35 o 
   0   2  14    14471.73    13882.11    284.08 o 
   2   2  14    11984.96    11751.83    254.24 o 
   4   2  14     4040.26     4046.37    129.82 o 
   6   2  14     2436.68     2714.72    119.90 o 
   8   2  14      516.09      536.59     60.66 o 
  10   2  14     2221.34     2415.86    108.35 o 
  12   2  14      312.91      300.37     61.64 o 
 -23   3  14        0.02       68.73    104.32 o 
 -21   3  14        0.87       52.16    103.35 o 
 -19   3  14     2935.25     3114.23    219.37 o 
 -17   3  14     2520.36     2714.98    176.44 o 
 -15   3  14     1384.76     1234.20     92.75 o 
 -13   3  14     8258.96     8594.01    326.26 o 
 -11   3  14        1.12      178.03    125.38 o 
  -9   3  14     2744.06     2708.05     92.92 o 
  -7   3  14    15841.63    16349.39    291.90 o 
  -5   3  14    35761.81    35053.18    616.06 o 
  -3   3  14    51365.48    49598.00    840.24 o 
  -1   3  14     7749.99     7834.90    185.80 o 
   1   3  14     2315.97     2087.05     84.99 o 
   3   3  14      331.90      354.53     37.64 o 
   5   3  14     8259.77     8273.02    233.53 o 
   7   3  14    10262.48     9967.68    254.09 o 
   9   3  14     7697.40     7683.97    192.77 o 
  11   3  14     7004.28     6718.31    215.44 o 
  13   3  14        1.81       48.42     45.26 o 
 -22   4  14       30.13      -10.24     96.52 o 
 -20   4  14     1010.00     1121.93    133.03 o 
 -18   4  14     4294.85     4532.58    394.86 o 
 -16   4  14       11.86       29.93     51.80 o 
 -14   4  14     3175.20     3260.19    173.00 o 
 -12   4  14     3120.86     3162.46    163.51 o 
 -10   4  14     4087.34     4071.61    206.20 o 
  -8   4  14     2783.25     2651.00    139.39 o 
  -6   4  14    10688.84    10599.30    456.77 o 
  -4   4  14    33392.82    33173.16    835.78 o 
  -2   4  14     1198.31     1235.70    136.25 o 
   0   4  14    13387.81    12594.96    277.15 o 
   2   4  14      283.78      321.67     45.03 o 
   4   4  14     6466.84     6391.43    180.01 o 
   6   4  14     2852.92     2783.00    140.06 o 
   8   4  14     1538.89     1571.70    115.17 o 
  10   4  14     6074.36     6356.75    256.77 o 
  12   4  14      573.82      630.73     99.47 o 
 -21   5  14      483.46      491.42    105.58 o 
 -19   5  14       44.90      -32.19     56.69 o 
 -17   5  14        3.98       12.55     60.37 o 
 -15   5  14     1276.12     1107.33    112.25 o 
 -13   5  14       39.67      144.95     84.09 o 
 -11   5  14    15131.90    15791.53    652.49 o 
  -9   5  14       13.37       50.18     42.27 o 
  -7   5  14    18992.15    19271.01    497.07 o 
  -5   5  14        8.50       41.92     39.67 o 
  -3   5  14    11196.64    10915.09    251.21 o 
  -1   5  14    14024.44    13869.76    300.98 o 
   1   5  14      512.29      580.38     56.27 o 
   3   5  14    24045.45    23747.89    467.63 o 
   5   5  14      258.92      240.67     48.89 o 
   7   5  14     9231.18     9147.15    352.45 o 
   9   5  14        0.88        6.98     45.88 o 
  11   5  14       29.91      123.61     63.98 o 
 -20   6  14      742.36      783.97    118.92 o 
 -18   6  14        7.11      -34.88     47.52 o 
 -16   6  14       12.71      100.78     65.70 o 
 -14   6  14       59.87       65.43     55.70 o 
 -12   6  14     1555.55     1367.23    115.30 o 
 -10   6  14     2624.63     2771.59    154.02 o 
  -8   6  14      445.60      511.51    101.40 o 
  -6   6  14     3399.12     3433.54    128.93 o 
  -4   6  14      930.10      724.61     62.23 o 
  -2   6  14     2257.28     2362.65    104.23 o 
   0   6  14     5227.94     5218.62    159.65 o 
   2   6  14      465.81      432.04     51.73 o 
   4   6  14     5696.51     5357.40    166.06 o 
   6   6  14      381.65      396.43     69.12 o 
   8   6  14      830.01      766.60     89.03 o 
  10   6  14       45.61       99.31     61.62 o 
 -19   7  14       26.06       97.31     68.44 o 
 -17   7  14       47.24      -30.62     74.58 o 
 -15   7  14      469.39      435.46     87.40 o 
 -13   7  14      415.23      499.71     86.55 o 
 -11   7  14    10866.65    11107.09    628.61 o 
  -9   7  14      483.21      323.14     71.55 o 
  -7   7  14     8338.81     8073.30    278.96 o 
  -5   7  14       53.59      112.68     38.79 o 
  -3   7  14      751.38      660.97     62.63 o 
  -1   7  14     8898.11     8738.96    228.12 o 
   1   7  14     1112.44     1326.88     82.77 o 
   3   7  14    16335.90    16924.69    369.72 o 
   5   7  14      818.68      732.93    117.00 o 
   7   7  14     1097.60     1301.07    106.32 o 
   9   7  14       35.90       80.00     56.69 o 
 -18   8  14     1524.96     1523.95    151.68 o 
 -16   8  14      329.60      317.82     83.85 o 
 -14   8  14     3091.67     3180.69    190.76 o 
 -12   8  14     1099.02     1077.67    113.31 o 
 -10   8  14        2.73      -49.60     41.09 o 
  -8   8  14     2122.64     2003.09    137.16 o 
  -6   8  14     1133.83     1136.26     84.31 o 
  -4   8  14    12446.29    13477.82    321.38 o 
  -2   8  14     1682.00     1755.06     99.83 o 
   0   8  14     7523.95     8035.18    246.91 o 
   2   8  14      630.80      560.26     62.55 o 
   4   8  14       22.96       13.20     41.33 o 
   6   8  14     1736.26     1719.50    123.04 o 
   8   8  14       44.39      127.31     59.53 o 
 -15   9  14       54.18       27.04     58.88 o 
 -13   9  14      214.25      265.98     91.65 o 
 -11   9  14        0.73       60.46     57.07 o 
  -9   9  14      514.24      547.93     86.77 o 
  -7   9  14        0.82      -25.96     34.97 o 
  -5   9  14     2074.14     2314.43    121.70 o 
  -3   9  14      209.87      247.69     85.50 o 
  -1   9  14     1899.66     1936.38    106.48 o 
   1   9  14        0.02       57.63     55.57 o 
   3   9  14      180.39       77.74     56.07 o 
   5   9  14      252.38      257.82     66.70 o 
 -12  10  14       15.51      -44.04     48.87 o 
 -10  10  14      231.08      339.07     77.50 o 
  -8  10  14     2032.35     2018.46    144.36 o 
  -6  10  14        0.08        1.91     46.96 o 
  -4  10  14     5827.45     6291.08    217.89 o 
  -2  10  14       66.33       62.93     47.79 o 
   0  10  14     1320.70     1436.38    150.14 o 
   2  10  14      104.66       86.26     56.53 o 
 -23   1  15       24.77       41.80     76.35 o 
 -21   1  15       78.36      107.49     71.70 o 
 -19   1  15     3155.42     3335.68    186.43 o 
 -17   1  15       21.16       38.28     40.08 o 
 -15   1  15     8546.68     8335.51    226.61 o 
 -13   1  15     1328.37     1425.13     74.83 o 
 -11   1  15     1868.46     1915.35     82.06 o 
  -9   1  15     4554.94     4570.27    124.15 o 
  -7   1  15      534.87      540.70     44.39 o 
  -5   1  15    51244.38    49529.80    748.31 o 
  -3   1  15     1624.39     1725.12     91.26 o 
  -1   1  15    30629.26    29523.41    475.56 o 
   1   1  15      628.85      640.53     70.92 o 
   3   1  15       42.67       14.74     29.53 o 
   5   1  15     5307.91     5603.77    191.86 o 
   7   1  15      111.87      180.37     55.28 o 
   9   1  15    11705.26    11365.03    282.58 o 
  11   1  15      537.68      447.85     62.86 o 
  13   1  15     1468.64     1645.44    123.48 o 
 -22   2  15     2460.68     2635.86    188.33 o 
 -20   2  15     1091.01     1091.41    122.59 o 
 -18   2  15       28.21       20.73     51.31 o 
 -16   2  15        8.23       49.64     41.56 o 
 -14   2  15     3374.52     3331.02    130.52 o 
 -12   2  15    17117.47    16992.26    314.28 o 
 -10   2  15      408.22      483.50     45.77 o 
  -8   2  15    19183.70    18637.26    329.34 o 
  -6   2  15    13221.50    12817.91    243.47 o 
  -4   2  15     1698.59     1693.60     71.00 o 
  -2   2  15        5.34       43.46     38.63 o 
   0   2  15     1431.19     1487.76    109.26 o 
   2   2  15    34027.72    34470.21    618.56 o 
   4   2  15     3535.72     3534.42    123.56 o 
   6   2  15     6076.56     6280.10    180.28 o 
   8   2  15     5283.03     5539.93    174.30 o 
  10   2  15      642.41      779.22     78.18 o 
  12   2  15      666.84      697.74     76.24 o 
 -23   3  15      580.78      716.60    181.83 o 
 -21   3  15      280.69      481.63    146.73 o 
 -19   3  15       25.51       -1.15     65.24 o 
 -17   3  15       60.68      119.28     76.29 o 
 -15   3  15      541.38      581.14    112.85 o 
 -13   3  15     3035.87     3157.11    371.95 o 
 -11   3  15     4398.81     4569.68    159.85 o 
  -9   3  15     4085.84     3914.36    114.63 o 
  -7   3  15     2273.25     2250.20     82.86 o 
  -5   3  15        8.00       22.79     27.52 o 
  -3   3  15     2772.04     2806.83    100.03 o 
  -1   3  15      419.92      508.00     47.28 o 
   1   3  15     4743.54     4903.51    140.88 o 
   3   3  15     2842.74     2953.77    108.98 o 
   5   3  15     1781.90     1950.10     93.05 o 
   7   3  15     1383.42     1708.37    139.74 o 
   9   3  15      123.95      182.30     51.26 o 
  11   3  15     1170.29     1124.11     94.88 o 
 -22   4  15      552.86      422.65    150.63 o 
 -20   4  15        0.89      -14.70     62.45 o 
 -18   4  15     1866.16     1859.61    196.94 o 
 -16   4  15      922.82      811.64    102.37 o 
 -14   4  15      667.43      697.97     90.07 o 
 -12   4  15     3832.78     3702.13    367.32 o 
 -10   4  15      115.22       70.00     50.13 o 
  -8   4  15     6418.92     6403.87    232.92 o 
  -6   4  15     5193.93     5515.41    221.80 o 
  -4   4  15      335.00      392.44     62.55 o 
  -2   4  15     1537.13     1900.90    116.11 o 
   0   4  15     7846.77     8124.42    258.59 o 
   2   4  15     6207.83     5874.11    211.68 o 
   4   4  15      732.98      636.24     74.80 o 
   6   4  15     2708.40     2738.54    145.26 o 
   8   4  15     1072.63     1016.88    129.67 o 
  10   4  15     1416.55     1488.76    171.59 o 
 -21   5  15      187.37      164.83    117.24 o 
 -19   5  15      661.62      637.20    108.60 o 
 -17   5  15      157.39      191.41     71.32 o 
 -15   5  15     2132.84     2072.33    148.40 o 
 -13   5  15     9842.48     9245.54    466.03 o 
 -11   5  15      305.94      292.97     66.64 o 
  -9   5  15     1662.97     1661.66    175.98 o 
  -7   5  15     3865.42     3737.44    171.35 o 
  -5   5  15    12790.71    12558.54    359.94 o 
  -3   5  15     6482.71     6119.95    224.73 o 
  -1   5  15     5737.56     5700.17    209.36 o 
   1   5  15    19872.38    19243.04    489.60 o 
   3   5  15     4565.76     4445.45    270.80 o 
   5   5  15       50.96       42.52     47.05 o 
   7   5  15     1206.87     1016.40    131.13 o 
   9   5  15     3221.78     3425.52    240.82 o 
 -20   6  15      798.53      792.03    122.47 o 
 -18   6  15     1676.50     1739.37    267.14 o 
 -16   6  15     2787.14     2739.12    303.94 o 
 -14   6  15     4468.82     4390.39    585.71 o 
 -12   6  15      103.75       89.01     54.56 o 
 -10   6  15        0.77       -3.94     40.27 o 
  -8   6  15      763.07      979.31     96.40 o 
  -6   6  15     8474.23     8553.06    315.40 o 
  -4   6  15    14974.36    15428.70    443.85 o 
  -2   6  15     3751.01     3752.68    169.92 o 
   0   6  15    11484.56    11334.07    578.40 o 
   2   6  15       16.27      150.58     65.57 o 
   4   6  15      425.89      414.30     55.51 o 
   6   6  15     2063.81     2189.21    154.04 o 
   8   6  15     5372.60     5376.84    221.61 o 
 -19   7  15       37.39       51.68     67.69 o 
 -17   7  15      177.26      222.11     80.00 o 
 -15   7  15      574.31      625.37     98.45 o 
 -13   7  15       38.24       42.55     69.47 o 
 -11   7  15     2998.74     3041.07    228.87 o 
  -9   7  15       43.31      122.44     57.03 o 
  -7   7  15     7633.58     7378.30    269.22 o 
  -5   7  15      874.56      804.71     98.23 o 
  -3   7  15     1196.09     1036.98    100.66 o 
  -1   7  15     1152.25     1054.49     94.57 o 
   1   7  15     1579.70     1807.06     99.34 o 
   3   7  15     1599.43     1872.49    122.15 o 
   5   7  15     1816.33     1899.49    124.09 o 
   7   7  15     2655.84     2760.15    154.63 o 
 -16   8  15      778.28      863.98    116.14 o 
 -14   8  15      709.39      675.88    103.71 o 
 -12   8  15      184.64      252.43     90.43 o 
 -10   8  15      420.89      302.11     72.68 o 
  -8   8  15       80.60       72.79     49.31 o 
  -6   8  15     3354.42     3201.79    196.94 o 
  -4   8  15     2711.40     2643.63    284.69 o 
  -2   8  15     1085.67     1175.13     84.41 o 
   0   8  15       87.04       15.59     38.57 o 
   2   8  15      197.90      164.67     57.73 o 
   4   8  15     1242.06     1029.10     96.68 o 
   6   8  15     1033.39     1070.38    102.77 o 
 -15   9  15       98.87       75.14    119.19 o 
 -13   9  15     2103.93     1975.57    154.08 o 
 -11   9  15     2881.83     2954.52    180.14 o 
  -9   9  15     1743.17     2057.15    146.51 o 
  -7   9  15     4612.90     4676.86    216.10 o 
  -5   9  15       78.07       95.93     48.12 o 
  -3   9  15      328.44      356.76     61.59 o 
  -1   9  15      776.90      791.69     75.57 o 
   1   9  15     5243.41     5660.96    415.33 o 
   3   9  15     3968.92     4108.03    190.39 o 
 -10  10  15       75.36       97.54     61.05 o 
  -8  10  15      273.81      224.50    120.90 o 
  -6  10  15       51.87       73.81     52.81 o 
  -4  10  15     1440.77     1794.63    116.92 o 
  -2  10  15       23.75        6.12     44.23 o 
   0  10  15     3044.02     3714.43    186.32 o 
 -22   0  16     2671.52     2895.14    279.33 o 
 -20   0  16       83.06       66.30     93.60 o 
 -18   0  16     3767.72     3427.47    255.44 o 
 -16   0  16        0.64      -39.56     41.36 o 
 -14   0  16     5835.83     5811.25    221.10 o 
 -12   0  16     8445.11     8781.62    280.01 o 
 -10   0  16    20817.26    19984.58    500.74 o 
  -8   0  16    36111.40    35285.35    795.94 o 
  -6   0  16      941.63      835.31     78.64 o 
  -4   0  16     2578.05     2505.88    123.29 o 
  -2   0  16     2688.73     2584.51    126.96 o 
   0   0  16    24394.40    23763.27    570.06 o 
   2   0  16    37551.20    34117.32    776.73 o 
   4   0  16    17755.00    17385.48    599.11 o 
   6   0  16    18136.76    17628.25    620.56 o 
   8   0  16      270.59      305.16     89.21 o 
  10   0  16       77.09       38.51     74.10 o 
  12   0  16      162.20      198.10     93.60 o 
 -23   1  16       26.30      121.08     81.23 o 
 -21   1  16      150.40      187.97     78.43 o 
 -19   1  16      986.44     1046.95    113.73 o 
 -17   1  16      755.93      675.76     73.53 o 
 -15   1  16     5758.94     5815.52    167.25 o 
 -13   1  16      486.70      510.03     50.57 o 
 -11   1  16      980.75      826.72     57.89 o 
  -9   1  16     2090.47     1973.29     82.94 o 
  -7   1  16     3216.76     3156.65    101.76 o 
  -5   1  16     5774.22     5807.69    170.56 o 
  -3   1  16     2502.56     2528.22     89.25 o 
  -1   1  16    15437.59    15065.21    279.48 o 
   1   1  16     1230.11     1243.08     72.86 o 
   3   1  16      429.87      403.72     74.02 o 
   5   1  16     1838.96     2058.70    152.82 o 
   7   1  16     4710.05     4663.27    326.61 o 
   9   1  16     2449.12     2541.05    189.39 o 
  11   1  16      369.09      523.22     74.23 o 
 -22   2  16      183.13      187.87     82.02 o 
 -20   2  16      126.19       82.56     85.55 o 
 -18   2  16      252.70      280.26     60.36 o 
 -16   2  16     1581.20     1587.34    102.24 o 
 -14   2  16      917.71      893.44     91.14 o 
 -12   2  16     3684.69     3816.88    121.14 o 
 -10   2  16     2118.47     2140.56    102.17 o 
  -8   2  16     3969.97     3772.34    117.15 o 
  -6   2  16     3914.23     3937.73     98.72 o 
  -4   2  16      145.74      139.29     30.58 o 
  -2   2  16     5200.61     5550.53    153.91 o 
   0   2  16      977.39      897.41     62.53 o 
   2   2  16    14153.22    14187.95    304.04 o 
   4   2  16     2535.60     2571.87    125.03 o 
   6   2  16     2638.12     2350.36    107.35 o 
   8   2  16      638.40      644.26    135.52 o 
  10   2  16       15.78       41.88     71.11 o 
 -21   3  16      324.55      381.21    134.54 o 
 -19   3  16      730.09      747.03    110.33 o 
 -17   3  16     3272.85     3151.50    184.89 o 
 -15   3  16     9337.26     9480.05   1082.94 o 
 -13   3  16      954.10      868.87     96.26 o 
 -11   3  16     1261.18     1379.70     92.55 o 
  -9   3  16      868.45      686.64     65.64 o 
  -7   3  16     9938.80     9612.61    249.38 o 
  -5   3  16    10387.31     9760.30    297.24 o 
  -3   3  16    17219.80    16831.61    436.07 o 
  -1   3  16    21052.06    19396.38    488.03 o 
   1   3  16        0.13      -20.39     35.37 o 
   3   3  16       53.02      117.06     52.89 o 
   5   3  16        3.99       18.39     44.04 o 
   7   3  16     4510.67     4370.84    191.89 o 
   9   3  16     5521.95     5658.18    315.89 o 
  11   3  16      106.65      236.92     97.50 o 
 -22   4  16      209.89       60.45    114.07 o 
 -20   4  16      558.45      527.14    105.37 o 
 -18   4  16      316.76      334.67     87.11 o 
 -16   4  16     3052.01     3275.20    309.79 o 
 -14   4  16     1635.65     1660.55    191.58 o 
 -12   4  16      137.95      121.92     54.92 o 
 -10   4  16     1334.29     1459.69    114.70 o 
  -8   4  16     4106.34     4359.60    188.51 o 
  -6   4  16    10406.19    10570.70    360.00 o 
  -4   4  16       65.03        2.64     36.73 o 
  -2   4  16    11475.02    10981.65    323.65 o 
   0   4  16     7263.32     6801.15    233.41 o 
   2   4  16      928.13      918.32     87.84 o 
   4   4  16       42.63       25.11     63.62 o 
   6   4  16     6208.39     6084.37    231.59 o 
   8   4  16     4432.85     4280.56    262.75 o 
  10   4  16      247.50      226.19     98.47 o 
 -21   5  16      127.55      186.57     84.30 o 
 -19   5  16      558.43      673.62    110.68 o 
 -17   5  16      335.96      287.43     78.16 o 
 -15   5  16        1.41       -0.97     48.14 o 
 -13   5  16     6860.41     6969.69    450.68 o 
 -11   5  16        1.01       56.98     49.15 o 
  -9   5  16    14120.33    14721.11    629.58 o 
  -7   5  16        2.03       27.99     41.45 o 
  -5   5  16     9874.18     9602.58    303.44 o 
  -3   5  16     8755.55     8368.39    272.84 o 
  -1   5  16      189.28      163.62     54.69 o 
   1   5  16    15966.15    15803.41    426.83 o 
   3   5  16        1.93        9.03     43.98 o 
   5   5  16    10130.75    10103.02    431.42 o 
   7   5  16       11.63       39.97     62.40 o 
   9   5  16      879.05     1159.23    155.02 o 
 -20   6  16        0.07      -45.16     59.92 o 
 -18   6  16      285.08      275.43     79.72 o 
 -16   6  16       24.46       33.70     56.56 o 
 -14   6  16       80.01       35.07     52.19 o 
 -12   6  16     1079.90      903.09    103.62 o 
 -10   6  16        5.45      -54.30     53.38 o 
  -8   6  16     5559.67     5598.71    454.33 o 
  -6   6  16       11.66       50.24     70.68 o 
  -4   6  16       70.80       48.35     48.51 o 
  -2   6  16      375.85      499.87     75.29 o 
   0   6  16      279.40      199.35     78.00 o 
   2   6  16     6605.78     6080.96    262.75 o 
   4   6  16      135.28      122.84     72.15 o 
   6   6  16     1626.21     1650.61    162.82 o 
   8   6  16      380.87      336.85    100.42 o 
 -17   7  16        0.29       -9.78     52.01 o 
 -15   7  16      241.62      139.12     76.53 o 
 -13   7  16     5088.62     5119.91    465.06 o 
 -11   7  16      211.79      184.31     65.79 o 
  -9   7  16    11882.86    11859.17    680.28 o 
  -7   7  16      256.05      199.07     63.08 o 
  -5   7  16      146.82      129.27     57.97 o 
  -3   7  16      249.40      276.99     64.32 o 
  -1   7  16     1164.37     1212.71    170.13 o 
   1   7  16    12228.77    12288.84    676.38 o 
   3   7  16       27.17      117.00     73.12 o 
   5   7  16     4647.78     4692.97    276.40 o 
   7   7  16      111.59      126.26     79.95 o 
 -16   8  16     2095.82     2219.16    215.95 o 
 -14   8  16      735.33      707.27    105.75 o 
 -12   8  16      841.84      880.11    107.28 o 
 -10   8  16       10.39       19.09     42.76 o 
  -8   8  16       84.75      160.54     60.59 o 
  -6   8  16     6188.57     6265.27    200.00 o 
  -4   8  16        2.10        6.65     47.31 o 
  -2   8  16     7328.89     8111.69    285.68 o 
   0   8  16     3600.20     3453.83    175.93 o 
   2   8  16     1554.93     1540.92    162.33 o 
   4   8  16       98.65      129.67     74.10 o 
 -13   9  16      377.04      356.29     85.76 o 
 -11   9  16      149.42       83.36     61.05 o 
  -9   9  16        4.80        6.25     48.47 o 
  -7   9  16      692.26      724.14     97.20 o 
  -5   9  16        9.71       25.31     53.39 o 
  -3   9  16     1148.53     1083.84    193.04 o 
  -1   9  16       23.40      -18.29     51.08 o 
   1   9  16      481.06      394.86    103.35 o 
  -8  10  16        0.73       44.50     50.82 o 
  -6  10  16     3384.87     3927.64    288.10 o 
  -4  10  16      137.93      137.78     69.53 o 
 -23   1  17        9.53       15.26     72.63 o 
 -21   1  17      993.23     1089.05    127.32 o 
 -19   1  17      153.32      179.53     70.12 o 
 -17   1  17     8234.84     8214.02    377.90 o 
 -15   1  17      693.51      777.70     62.52 o 
 -13   1  17     7135.41     6737.01    171.99 o 
 -11   1  17      881.94      838.74     63.89 o 
  -9   1  17      197.55      218.61     51.64 o 
  -7   1  17    13071.88    12813.75    252.59 o 
  -5   1  17       71.93       59.30     40.20 o 
  -3   1  17    42248.52    41481.73    650.72 o 
  -1   1  17     2390.70     2376.02     89.64 o 
   1   1  17     6170.10     6255.88    219.15 o 
   3   1  17       86.37       90.14     36.92 o 
   5   1  17        3.66       19.67     40.67 o 
   7   1  17     7830.96     7845.31    259.69 o 
   9   1  17      468.19      467.43     78.95 o 
 -22   2  17       83.85      -49.24     75.07 o 
 -20   2  17      349.74      387.52     89.87 o 
 -18   2  17     1254.12     1302.85    115.63 o 
 -16   2  17      568.53      522.89     67.99 o 
 -14   2  17      958.90     1015.34    110.33 o 
 -12   2  17      387.36      413.88     49.56 o 
 -10   2  17    21218.04    21273.95    500.55 o 
  -8   2  17    14808.70    15196.67    289.23 o 
  -6   2  17     7427.57     7622.13    175.65 o 
  -4   2  17     1258.28     1214.03     64.04 o 
  -2   2  17     4158.81     4116.47    132.62 o 
   0   2  17     7062.45     7162.24    187.36 o 
   2   2  17     1523.01     1286.83     78.99 o 
   4   2  17    17215.12    16618.81    354.91 o 
   6   2  17     4362.81     4095.23    171.14 o 
   8   2  17      181.55      179.23     58.39 o 
  10   2  17       31.01       17.18     51.83 o 
 -21   3  17      370.40      272.99    125.77 o 
 -19   3  17      659.98      738.28    108.60 o 
 -17   3  17        9.49       -1.43     55.27 o 
 -15   3  17      157.79      116.58     57.54 o 
 -13   3  17     1163.99     1034.15     84.90 o 
 -11   3  17     6699.54     6862.99    210.93 o 
  -9   3  17     6646.37     6991.25    211.69 o 
  -7   3  17       67.17       27.54     37.25 o 
  -5   3  17    10266.34    10070.11    246.30 o 
  -3   3  17      104.98      148.37     52.47 o 
  -1   3  17     3074.25     3284.34    287.13 o 
   1   3  17      320.99      340.69     62.30 o 
   3   3  17     6806.23     6822.99    243.82 o 
   5   3  17     4140.49     4263.61    189.56 o 
   7   3  17      478.80      585.46    108.71 o 
   9   3  17      249.19      188.65     97.98 o 
 -20   4  17      895.90      942.72    125.89 o 
 -18   4  17       56.02      244.90    111.63 o 
 -16   4  17      783.09      807.97    106.34 o 
 -14   4  17     1890.50     1941.37    141.37 o 
 -12   4  17      888.93      931.55    101.67 o 
 -10   4  17    11731.98    11604.35    359.70 o 
  -8   4  17     4498.10     4491.29    194.73 o 
  -6   4  17     7903.49     7769.32    266.45 o 
  -4   4  17      173.11      177.45     52.77 o 
  -2   4  17     1154.81     1202.43     97.98 o 
   0   4  17     9017.66     8395.23    273.87 o 
   2   4  17     2185.91     2074.37    204.01 o 
   4   4  17     9868.46     9363.95    413.63 o 
   6   4  17      341.93      270.06     91.65 o 
   8   4  17     1103.54     1180.68    147.22 o 
 -19   5  17       93.97      127.37     75.54 o 
 -17   5  17      987.04      883.39    210.35 o 
 -15   5  17      717.41      779.79    200.60 o 
 -13   5  17       52.02       51.68     55.99 o 
 -11   5  17     2132.30     2213.11    279.33 o 
  -9   5  17     4278.17     4185.48    325.15 o 
  -7   5  17      311.28      289.93     64.76 o 
  -5   5  17       12.19       48.93     37.63 o 
  -3   5  17      631.25      581.27     75.93 o 
  -1   5  17     5381.89     5247.00    207.87 o 
   1   5  17      793.75      667.24     81.76 o 
   3   5  17     2020.15     2019.52    131.94 o 
   5   5  17     1967.27     1960.16    181.34 o 
   7   5  17      926.78      780.46    123.82 o 
 -18   6  17     1384.90     1311.09    142.31 o 
 -16   6  17     3579.49     3900.16    215.99 o 
 -14   6  17      426.25      381.19     84.30 o 
 -12   6  17     4626.69     4682.02    306.14 o 
 -10   6  17        5.11       37.84     44.58 o 
  -8   6  17     1657.35     1977.14    135.95 o 
  -6   6  17     3487.18     3526.92    174.62 o 
  -4   6  17    14375.83    14359.64    522.58 o 
  -2   6  17    16222.54    16222.18    448.16 o 
   0   6  17     2852.10     2802.62    152.67 o 
   2   6  17     2243.89     2196.07    134.20 o 
   4   6  17      149.47      116.02     72.63 o 
   6   6  17     2745.62     2776.20    214.49 o 
 -17   7  17       73.36       65.05     67.00 o 
 -15   7  17       84.85       22.07     54.70 o 
 -13   7  17     1387.13     1495.01    199.14 o 
 -11   7  17      154.24      149.01     65.58 o 
  -9   7  17     1957.29     2452.74    170.37 o 
  -7   7  17      131.62      102.16     55.10 o 
  -5   7  17     4457.81     4915.25    213.29 o 
  -3   7  17      457.82      432.73     76.35 o 
  -1   7  17       27.62      -22.15     44.98 o 
   1   7  17      394.76      480.96     77.52 o 
   3   7  17      285.95      355.37     97.98 o 
   5   7  17     1131.42     1132.90    149.17 o 
 -14   8  17      306.90      283.02     85.24 o 
 -12   8  17       24.17       98.36     58.97 o 
 -10   8  17       86.53       96.25     53.58 o 
  -8   8  17     1826.86     1774.81    149.41 o 
  -6   8  17     1053.15      941.11    105.52 o 
  -4   8  17     2552.20     2441.58    175.98 o 
  -2   8  17     1453.36     1312.38    115.69 o 
   0   8  17       24.17       17.84     49.26 o 
   2   8  17       42.61      -35.59     61.91 o 
 -11   9  17     1581.83     1772.71    143.35 o 
  -9   9  17     4578.78     4876.28    234.61 o 
  -7   9  17       90.29      188.48    141.61 o 
  -5   9  17     1962.60     2328.02    159.60 o 
  -3   9  17       20.23      -34.72     47.07 o 
  -1   9  17      389.22      309.32     74.96 o 
 -22   0  18      629.18      360.74    132.11 o 
 -20   0  18     1999.09     2382.80    234.97 o 
 -18   0  18       61.51      109.68     87.26 o 
 -16   0  18        4.27       19.08     49.17 o 
 -14   0  18      938.63      876.26     90.50 o 
 -12   0  18    10052.62     9838.02    312.37 o 
 -10   0  18    23573.86    23359.82    581.45 o 
  -8   0  18     4710.13     4521.16    189.00 o 
  -6   0  18    17426.46    16979.78    442.89 o 
  -4   0  18      409.55      353.03     61.82 o 
  -2   0  18     5468.17     5417.20    204.86 o 
   0   0  18     1448.40     1553.74    109.58 o 
   2   0  18    15410.90    15350.51    420.72 o 
   4   0  18    16289.01    16427.59    589.85 o 
   6   0  18      541.18      575.23    104.81 o 
   8   0  18     2853.64     2999.46    224.73 o 
 -21   1  18        2.68      -48.72     56.77 o 
 -19   1  18      482.77      418.62     84.32 o 
 -17   1  18      905.74      861.08     81.57 o 
 -15   1  18      341.78      321.64     49.74 o 
 -13   1  18     2662.33     2858.25    110.46 o 
 -11   1  18      153.33      201.19     42.34 o 
  -9   1  18       84.24       49.92     32.30 o 
  -7   1  18       43.28       10.98     27.05 o 
  -5   1  18     2147.28     2130.34     87.59 o 
  -3   1  18     5491.96     5518.23    145.65 o 
  -1   1  18      346.14      331.73     42.87 o 
   1   1  18      949.77     1056.97     77.58 o 
   3   1  18      435.71      434.30     54.90 o 
   5   1  18      848.66      894.70     84.42 o 
   7   1  18       80.14      156.32    106.27 o 
   9   1  18      807.19     1030.88    255.93 o 
 -22   2  18      107.64       47.77     99.93 o 
 -20   2  18      187.55      120.41    100.91 o 
 -18   2  18      501.08      475.84    119.92 o 
 -16   2  18        5.85       84.07     47.14 o 
 -14   2  18      776.13      868.20     67.18 o 
 -12   2  18     1404.97     1385.75     78.04 o 
 -10   2  18     1461.25     1485.24     79.57 o 
  -8   2  18     5813.95     5855.81    154.81 o 
  -6   2  18       64.00       36.52     29.90 o 
  -4   2  18     2935.70     2986.01    103.14 o 
  -2   2  18       63.40       56.71     33.06 o 
   0   2  18     3926.93     4153.92    138.08 o 
   2   2  18      688.04      686.88     62.63 o 
   4   2  18     2318.20     2350.54    110.19 o 
   6   2  18     1272.55     1266.80    103.24 o 
   8   2  18      110.25      186.91     70.93 o 
 -21   3  18       38.42       56.55     95.55 o 
 -19   3  18      974.10     1133.21    211.57 o 
 -17   3  18     2192.41     2332.25    161.04 o 
 -15   3  18      761.48      807.37    101.32 o 
 -13   3  18     3335.41     3393.59    149.12 o 
 -11   3  18       22.67        4.04     37.57 o 
  -9   3  18     1991.29     2092.29    113.69 o 
  -7   3  18      444.56      462.55     62.56 o 
  -5   3  18     2072.90     2016.66    126.18 o 
  -3   3  18    19915.96    19255.48    499.24 o 
  -1   3  18      216.28      218.52     58.78 o 
   1   3  18     6487.98     6562.27    241.01 o 
   3   3  18       63.55       57.54     50.95 o 
   5   3  18      741.33      787.03     91.31 o 
   7   3  18     2172.42     1987.46    184.27 o 
 -20   4  18      579.41      614.02    113.65 o 
 -18   4  18     2100.89     2302.33    171.34 o 
 -16   4  18        7.15       30.26     54.88 o 
 -14   4  18     2789.60     2750.16    226.92 o 
 -12   4  18     1085.23     1020.80    145.76 o 
 -10   4  18     1332.39     1304.18    112.65 o 
  -8   4  18     2873.35     2684.41    154.92 o 
  -6   4  18     6524.47     6661.00    248.05 o 
  -4   4  18    15935.73    15439.94    600.82 o 
  -2   4  18      136.02      135.54     55.98 o 
   0   4  18     1769.94     1708.97    117.30 o 
   2   4  18     1571.61     1562.26    191.09 o 
   4   4  18     1733.60     1652.00    121.11 o 
   6   4  18     2002.18     1903.12    175.49 o 
 -19   5  18       39.94       68.88     71.78 o 
 -17   5  18      145.99      222.86     79.07 o 
 -15   5  18      514.61      496.20     92.78 o 
 -13   5  18       69.49       93.21     62.53 o 
 -11   5  18     7470.70     7741.72    601.79 o 
  -9   5  18       43.92      166.06    115.78 o 
  -7   5  18     5332.01     5671.29    230.28 o 
  -5   5  18      279.84      468.65     75.03 o 
  -3   5  18      743.05      859.23    126.99 o 
  -1   5  18     2145.08     2171.12    135.13 o 
   1   5  18      132.98      225.66     61.32 o 
   3   5  18     7736.60     8208.38    285.11 o 
   5   5  18     1526.95     1655.48    167.69 o 
 -18   6  18      200.14      207.64     84.21 o 
 -16   6  18      151.77      197.38     78.00 o 
 -14   6  18       86.14      142.74    152.34 o 
 -12   6  18       16.66       60.09     53.84 o 
 -10   6  18     2938.69     3075.04    359.27 o 
  -8   6  18       79.94      106.40     54.33 o 
  -6   6  18     1548.56     1499.02     94.25 o 
  -4   6  18      168.30       66.91     53.86 o 
  -2   6  18        7.83       69.15     54.20 o 
   0   6  18      926.77      865.06     92.35 o 
   2   6  18        0.88      -10.71     46.15 o 
   4   6  18     2675.20     2677.24    209.13 o 
 -17   7  18        1.39       -7.85     51.80 o 
 -15   7  18      373.25      320.55     83.59 o 
 -13   7  18      901.30      726.49    105.14 o 
 -11   7  18     4243.40     4225.10    214.41 o 
  -9   7  18      440.01      535.49     86.47 o 
  -7   7  18     1486.71     1557.38    124.48 o 
  -5   7  18      863.93      647.56     88.77 o 
  -3   7  18     1476.45     1306.43    113.20 o 
  -1   7  18     2907.13     2893.01    163.04 o 
   1   7  18      343.85      246.29     67.15 o 
   3   7  18     7167.77     7061.63    362.20 o 
 -14   8  18     1458.78     1692.44    149.45 o 
 -12   8  18      764.60      730.11    102.25 o 
 -10   8  18      403.86      399.81     84.42 o 
  -8   8  18      254.26      138.36     59.96 o 
  -6   8  18      319.66      255.73     74.61 o 
  -4   8  18     6042.25     6603.85    265.13 o 
  -2   8  18      687.26      679.47     92.49 o 
   0   8  18     2343.68     2473.82    154.80 o 
  -9   9  18      277.08      297.45     73.90 o 
  -7   9  18        0.29       57.16     59.82 o 
  -5   9  18     1719.07     2331.25    231.80 o 
  -3   9  18        0.01        9.95     55.52 o 
 -21   1  19        0.31      -34.28     66.05 o 
 -19   1  19     1590.13     1585.37    134.09 o 
 -17   1  19      441.02      461.70     68.22 o 
 -15   1  19     6279.68     6302.56    175.84 o 
 -13   1  19     2501.81     2750.77    110.34 o 
 -11   1  19      695.14      736.13     61.65 o 
  -9   1  19      400.44      520.65     72.69 o 
  -7   1  19        6.18      -24.35     40.25 o 
  -5   1  19    15431.66    15454.74    297.95 o 
  -3   1  19     9453.02     9272.71    208.09 o 
  -1   1  19    16642.51    16605.86    317.12 o 
   1   1  19     3680.83     3856.32    139.12 o 
   3   1  19      212.37      173.20     74.95 o 
   5   1  19     1379.13     1312.69    101.28 o 
   7   1  19        1.75      -27.75     42.48 o 
 -20   2  19     1085.85     1057.34    178.42 o 
 -18   2  19      134.55       94.29     65.30 o 
 -16   2  19      308.94      284.11    168.42 o 
 -14   2  19     1388.00     1457.25    101.11 o 
 -12   2  19     7509.29     7645.39    308.45 o 
 -10   2  19       39.85       33.06     41.02 o 
  -8   2  19    15303.95    14911.60    353.69 o 
  -6   2  19     4719.53     4857.39    161.41 o 
  -4   2  19      174.11      181.09     37.69 o 
  -2   2  19      319.88      334.34     48.63 o 
   0   2  19     2713.71     2846.54    115.66 o 
   2   2  19    10828.46    10931.90    265.85 o 
   4   2  19     2391.79     2397.09    112.37 o 
   6   2  19     3655.15     4230.35    261.78 o 
   8   2  19     2987.75     3059.42    235.45 o 
 -21   3  19      357.34      450.43    145.27 o 
 -19   3  19       54.95       11.50     58.77 o 
 -17   3  19       67.04      105.28     64.34 o 
 -15   3  19       12.64       29.44     55.24 o 
 -13   3  19     1047.36      841.37     82.34 o 
 -11   3  19     2005.25     2147.16    121.68 o 
  -9   3  19      362.19      399.56     62.43 o 
  -7   3  19     3523.09     3540.82    250.56 o 
  -5   3  19        2.44      -11.53    113.58 o 
  -3   3  19       13.12      -28.50     38.14 o 
  -1   3  19      762.22      627.95     80.32 o 
   1   3  19     3294.09     3693.08    178.58 o 
   3   3  19     2387.22     2048.59    224.97 o 
   5   3  19      879.09      937.91    102.72 o 
   7   3  19      475.92      388.52    104.32 o 
 -20   4  19       31.81      -43.29     66.14 o 
 -18   4  19     1378.46     1384.20    139.92 o 
 -16   4  19      410.00      385.30     90.63 o 
 -14   4  19      565.61      684.48     97.67 o 
 -12   4  19     1923.14     1916.14    140.88 o 
 -10   4  19     3450.62     3385.88    270.06 o 
  -8   4  19     8506.43     8141.27    289.56 o 
  -6   4  19      346.09      244.41     62.53 o 
  -4   4  19     2697.85     2938.82    157.54 o 
  -2   4  19     1505.95     1406.87    121.14 o 
   0   4  19     1449.35     1555.16    118.73 o 
   2   4  19     4283.29     4438.25    200.71 o 
   4   4  19     1062.73      894.46     98.19 o 
   6   4  19       44.37       60.45     72.63 o 
 -19   5  19      146.94      164.40     81.54 o 
 -17   5  19       40.67        1.02     62.58 o 
 -15   5  19      907.11      824.56    111.46 o 
 -13   5  19     3742.83     3737.53    201.71 o 
 -11   5  19      382.32      465.45     89.70 o 
  -9   5  19     1685.62     1540.18    126.20 o 
  -7   5  19     1404.35     1274.79    111.37 o 
  -5   5  19     2093.99     2091.33    133.75 o 
  -3   5  19     2372.24     2195.00    141.37 o 
  -1   5  19     1410.12     1479.66    204.74 o 
   1   5  19     6237.51     5804.39    233.84 o 
   3   5  19     1016.40      814.34     96.52 o 
   5   5  19       39.93       76.05     83.36 o 
 -18   6  19     1530.48     1669.13    249.59 o 
 -16   6  19      725.52      734.84    126.74 o 
 -14   6  19     3881.68     4367.66    438.24 o 
 -12   6  19      225.56      135.88     66.27 o 
 -10   6  19      245.68      297.72     72.58 o 
  -8   6  19     2375.14     2173.76    148.02 o 
  -6   6  19     3454.22     3591.48    182.71 o 
  -4   6  19     7166.51     7216.41    269.32 o 
  -2   6  19     1371.50     1458.76    119.01 o 
   0   6  19     4675.37     4757.51    211.19 o 
   2   6  19      156.66       94.45     57.43 o 
 -15   7  19       87.50       82.74     63.48 o 
 -13   7  19        7.71      -66.99     44.74 o 
 -11   7  19     1699.79     1642.12    136.17 o 
  -9   7  19     1095.80     1180.43    118.70 o 
  -7   7  19     3020.52     3174.55    178.67 o 
  -5   7  19      195.32      345.17     95.30 o 
  -3   7  19     2132.52     1986.85    277.13 o 
  -1   7  19      141.89      154.59     64.13 o 
   1   7  19      128.49      223.13     68.58 o 
 -12   8  19      173.86      160.39     70.15 o 
 -10   8  19      179.05      106.74     80.92 o 
  -8   8  19       14.70       40.95     52.73 o 
  -6   8  19      796.28      717.55    120.65 o 
  -4   8  19     1766.32     1723.06    135.47 o 
  -2   8  19      643.46      619.72     90.27 o 
 -20   0  20      123.03       97.50     93.11 o 
 -18   0  20     1500.04     1513.14    183.29 o 
 -16   0  20       12.84      -16.22     51.81 o 
 -14   0  20       64.76        5.85     47.74 o 
 -12   0  20     5906.15     6120.06    243.66 o 
 -10   0  20     1072.15      908.59     95.41 o 
  -8   0  20    19929.37    19867.14    718.79 o 
  -6   0  20      429.39      326.68     66.03 o 
  -4   0  20      411.55      463.83     72.93 o 
  -2   0  20        4.42       33.96     42.87 o 
   0   0  20     1994.90     1980.82    129.32 o 
   2   0  20     7228.08     7028.00    331.97 o 
   4   0  20      891.96     1156.79    134.54 o 
   6   0  20     6183.31     6266.55    333.44 o 
 -21   1  20      155.83       66.16     68.75 o 
 -19   1  20      124.59       72.92     60.87 o 
 -17   1  20      441.45      433.66     69.31 o 
 -15   1  20     2775.15     2943.70    120.25 o 
 -13   1  20      547.34      606.78     60.78 o 
 -11   1  20     1709.34     1804.60     90.79 o 
  -9   1  20      555.47      530.19     59.88 o 
  -7   1  20     4394.80     4191.79    130.79 o 
  -5   1  20      318.17      324.30     46.69 o 
  -3   1  20     1411.80     1652.10     83.20 o 
  -1   1  20     6209.18     6318.57    226.39 o 
   1   1  20      494.64      456.89     57.20 o 
   3   1  20      238.26      305.53     61.77 o 
   5   1  20      145.77      133.35     81.90 o 
 -20   2  20       38.09       35.59     90.67 o 
 -18   2  20      182.79      184.85     90.18 o 
 -16   2  20      263.95      230.61    107.49 o 
 -14   2  20       12.06      -16.79     43.20 o 
 -12   2  20      857.67      882.08     83.42 o 
 -10   2  20        3.29       16.70     40.15 o 
  -8   2  20     3977.65     3712.42    152.87 o 
  -6   2  20     1288.09     1358.89     92.98 o 
  -4   2  20      461.40      432.96     63.20 o 
  -2   2  20     2616.83     2431.22    143.88 o 
   0   2  20      167.74      163.43     60.05 o 
   2   2  20     3863.83     3681.00    181.55 o 
   4   2  20      278.78      379.80     76.00 o 
   6   2  20     1831.69     1971.86    189.14 o 
 -19   3  20      150.68      153.65     78.75 o 
 -17   3  20      289.78      204.31     77.30 o 
 -15   3  20     3714.22     3981.03    583.76 o 
 -13   3  20      707.00      687.73     80.21 o 
 -11   3  20     2341.65     2502.21    132.00 o 
  -9   3  20      418.14      384.62     65.07 o 
  -7   3  20     1438.74     1188.38     85.05 o 
  -5   3  20     4847.62     4705.14    201.08 o 
  -3   3  20      577.72      601.98     81.96 o 
  -1   3  20    11787.93    11438.93    355.81 o 
   1   3  20       41.42        0.72     45.45 o 
   3   3  20      373.87      467.00    107.00 o 
   5   3  20      754.28      733.97     94.46 o 
 -18   4  20       73.99      113.25     79.28 o 
 -16   4  20     1779.77     1868.41    242.52 o 
 -14   4  20      766.91      796.72    105.38 o 
 -12   4  20       47.18       40.94     99.45 o 
 -10   4  20      230.44      219.76     68.46 o 
  -8   4  20     3270.97     3773.18    188.45 o 
  -6   4  20     3857.64     3965.42    189.53 o 
  -4   4  20      181.37      256.77     65.37 o 
  -2   4  20     7070.62     7074.33    262.48 o 
   0   4  20     2057.92     2192.34    142.05 o 
   2   4  20       16.78      -51.91     40.01 o 
   4   4  20      142.41      110.56     57.95 o 
 -17   5  20      190.28      229.51     85.58 o 
 -15   5  20      515.36      599.00    216.44 o 
 -13   5  20     1107.74     1092.99    182.07 o 
 -11   5  20       47.78       77.02    106.27 o 
  -9   5  20     4611.64     4984.83    225.87 o 
  -7   5  20      766.73      807.90     90.97 o 
  -5   5  20     5467.95     5565.00    311.26 o 
  -3   5  20       55.34       14.97     75.80 o 
  -1   5  20      576.28      477.75     78.56 o 
   1   5  20     2509.77     2525.63    155.68 o 
   3   5  20      102.37      119.32     58.09 o 
 -16   6  20        0.99      145.17    113.10 o 
 -14   6  20       75.00       72.71     62.52 o 
 -12   6  20        1.95       22.74     56.32 o 
 -10   6  20        0.58        1.85     46.87 o 
  -8   6  20      853.96      819.49    100.83 o 
  -6   6  20       54.37       -5.47     47.40 o 
  -4   6  20       60.49      114.81     57.91 o 
  -2   6  20        9.02       -8.78     49.05 o 
   0   6  20      103.48       38.21     51.13 o 
   2   6  20     1650.56     1490.71    188.65 o 
 -13   7  20     1180.34     1162.01    317.35 o 
 -11   7  20       86.02      124.67     65.84 o 
  -9   7  20     5981.38     5989.03    498.45 o 
  -7   7  20     1091.30     1218.93    119.43 o 
  -5   7  20      725.05      596.00     92.38 o 
  -3   7  20       11.27       13.68     70.93 o 
  -1   7  20      456.54      436.31     82.81 o 
  -8   8  20      118.98      115.29     66.71 o 
  -6   8  20      818.16      993.89    113.33 o 
 -19   1  21        4.29       39.97     84.33 o 
 -17   1  21     3790.37     3970.74    241.11 o 
 -15   1  21      274.05      366.57     57.31 o 
 -13   1  21     6315.80     6252.98    178.14 o 
 -11   1  21       44.81      100.26     40.97 o 
  -9   1  21       52.63       66.40     37.17 o 
  -7   1  21     3568.98     3592.62    124.54 o 
  -5   1  21        7.72       -3.22     29.57 o 
  -3   1  21    12331.65    12096.45    259.04 o 
  -1   1  21     2122.21     2178.06    107.73 o 
   1   1  21     3386.33     3604.80    141.54 o 
   3   1  21      200.59      156.54     57.66 o 
   5   1  21       12.58       78.96     64.35 o 
 -20   2  21      378.03      297.36    119.43 o 
 -18   2  21      566.80      677.49    107.56 o 
 -16   2  21       76.59      130.99     68.22 o 
 -14   2  21     1121.69     1117.78     96.69 o 
 -12   2  21      233.36      156.38     57.12 o 
 -10   2  21     4403.82     4594.15    178.15 o 
  -8   2  21     4893.42     5048.10    185.45 o 
  -6   2  21     1620.89     1820.98    111.33 o 
  -4   2  21     2259.40     2384.27    147.48 o 
  -2   2  21      360.37      286.26     66.89 o 
   0   2  21     2603.80     2607.37    156.70 o 
   2   2  21       72.29      106.49     61.21 o 
   4   2  21     5455.68     5986.74    328.07 o 
 -19   3  21      308.55      321.18     91.67 o 
 -17   3  21       22.10       13.70    109.68 o 
 -15   3  21        1.08       -3.84     56.41 o 
 -13   3  21     1381.96     1214.61     99.91 o 
 -11   3  21     2107.49     2254.71    129.38 o 
  -9   3  21     3595.08     3909.41    197.24 o 
  -7   3  21      802.14      651.68     87.01 o 
  -5   3  21     1308.10     1180.07    114.07 o 
  -3   3  21        0.92       37.37     49.28 o 
  -1   3  21      419.38      441.00     78.28 o 
   1   3  21      463.74      529.88     84.12 o 
   3   3  21      889.12     1058.99    107.09 o 
 -18   4  21        6.16      157.18     78.83 o 
 -16   4  21      693.24      707.53    109.39 o 
 -14   4  21      392.52      323.07     83.92 o 
 -12   4  21      649.65      705.33     99.40 o 
 -10   4  21     1788.25     1697.37    132.67 o 
  -8   4  21     1116.49     1172.49    114.73 o 
  -6   4  21     2515.08     2759.20    159.97 o 
  -4   4  21      108.90       91.77     56.87 o 
  -2   4  21     1121.44     1214.91    110.98 o 
   0   4  21      307.35      298.72     73.36 o 
   2   4  21     1273.14     1375.45    119.92 o 
 -17   5  21      141.64      350.50    157.94 o 
 -15   5  21     1132.79     1160.99    130.83 o 
 -13   5  21       88.95       70.24     80.68 o 
 -11   5  21     2471.77     2311.21    240.57 o 
  -9   5  21      969.51      729.22     99.42 o 
  -7   5  21        3.91       22.71     64.83 o 
  -5   5  21       14.07        2.39     48.01 o 
  -3   5  21     1063.46      979.47    102.37 o 
  -1   5  21     3505.44     3370.69    179.21 o 
   1   5  21      554.70      612.92     90.92 o 
 -14   6  21      932.21      883.21    151.36 o 
 -12   6  21      958.55     1036.29    117.23 o 
 -10   6  21        9.95      -19.99     47.03 o 
  -8   6  21      987.46     1017.86    109.01 o 
  -6   6  21     1417.07     1330.29    123.12 o 
  -4   6  21     3308.96     3400.82    186.36 o 
  -2   6  21     5548.98     5583.21    298.58 o 
   0   6  21        1.01      139.91     94.57 o 
 -11   7  21        8.54        8.89     53.03 o 
  -9   7  21     1189.81     1557.52    135.95 o 
  -7   7  21        0.69       -6.08     49.39 o 
  -5   7  21      799.88      855.47    107.57 o 
 -18   0  22      173.11      229.12    108.22 o 
 -16   0  22        9.44      -34.55     58.23 o 
 -14   0  22       52.29       49.30     60.27 o 
 -12   0  22     3624.15     3429.15    186.18 o 
 -10   0  22     5002.78     5009.27    219.74 o 
  -8   0  22      101.05      113.63     55.36 o 
  -6   0  22    12010.89    12496.84    381.21 o 
  -4   0  22      865.19      830.18     93.44 o 
  -2   0  22      191.31      160.87     59.50 o 
   0   0  22      696.02      641.52    110.66 o 
   2   0  22     2939.53     3317.79    230.58 o 
 -19   1  22      116.21       60.93     91.16 o 
 -17   1  22     1083.86      986.02    116.60 o 
 -15   1  22      219.42      172.92     58.99 o 
 -13   1  22     1729.47     1878.02    120.18 o 
 -11   1  22       91.11      109.40     51.46 o 
  -9   1  22        4.11      -34.96     42.27 o 
  -7   1  22       23.67      -11.51     32.46 o 
  -5   1  22      542.37      631.43     59.85 o 
  -3   1  22     2338.86     2674.00    109.85 o 
  -1   1  22      195.58      222.22     53.64 o 
   1   1  22      848.21      924.58     79.38 o 
   3   1  22      644.08      719.52    123.33 o 
 -18   2  22       17.71       24.86     63.13 o 
 -16   2  22       15.08       30.46     60.95 o 
 -14   2  22      203.03      233.77     62.12 o 
 -12   2  22       20.72       -0.82     46.12 o 
 -10   2  22     2277.80     2421.64    134.61 o 
  -8   2  22       23.38      -31.19     38.43 o 
  -6   2  22     1980.15     2074.56    120.51 o 
  -4   2  22      863.77      899.80     97.55 o 
  -2   2  22        5.18       24.12     49.30 o 
   0   2  22     3027.23     3034.78    172.36 o 
   2   2  22       89.95      128.80     63.89 o 
 -17   3  22     1171.06     1222.69    132.00 o 
 -15   3  22        1.37       21.72     70.93 o 
 -13   3  22     5568.24     5628.18    371.19 o 
 -11   3  22       86.66       60.40     54.36 o 
  -9   3  22      337.30      306.45     76.86 o 
  -7   3  22      607.32      547.70     82.36 o 
  -5   3  22     1532.19     1349.72    118.88 o 
  -3   3  22     6995.63     6680.84    409.48 o 
  -1   3  22        4.99      -52.85     53.87 o 
   1   3  22     2204.55     2225.43    149.91 o 
 -16   4  22        0.23       54.77     67.24 o 
 -14   4  22      816.21      850.08    336.60 o 
 -12   4  22      755.84      748.57    104.80 o 
 -10   4  22      306.38      230.55     73.22 o 
  -8   4  22      326.53      291.91     74.36 o 
  -6   4  22     1280.42     1280.58    117.45 o 
  -4   4  22     4031.54     4119.31    199.62 o 
  -2   4  22      288.21      249.52     70.98 o 
   0   4  22     1336.24     1456.82    124.63 o 
 -15   5  22        0.34      -48.32     56.81 o 
 -13   5  22      343.45      186.12    104.32 o 
 -11   5  22     1803.87     1982.82    229.85 o 
  -9   5  22      354.29      346.13     78.90 o 
  -7   5  22     2250.54     2515.98    157.86 o 
  -5   5  22      231.89      381.02    120.65 o 
  -3   5  22     1269.43     1084.58    110.24 o 
  -1   5  22      749.22      919.60    129.91 o 
 -12   6  22        1.80       24.37     92.62 o 
 -10   6  22     1133.15     1054.14    120.19 o 
  -8   6  22      468.10      518.33     87.65 o 
  -6   6  22     1163.98     1036.61    112.37 o 
  -4   6  22      233.20      183.78    108.71 o 
 -17   1  23       50.38       85.94     66.73 o 
 -15   1  23      438.49      477.83     79.10 o 
 -13   1  23     1829.88     2099.78    130.59 o 
 -11   1  23      689.51      679.00     81.66 o 
  -9   1  23      127.29       62.47     46.50 o 
  -7   1  23        2.95      -39.41     38.98 o 
  -5   1  23     3301.00     3205.10    150.87 o 
  -3   1  23     1144.11     1075.91    108.41 o 
  -1   1  23     3407.15     4104.84    203.02 o 
   1   1  23     1993.50     2303.79    152.65 o 
 -16   2  23      322.35      342.42     91.24 o 
 -14   2  23      478.29      471.23     97.17 o 
 -12   2  23     1910.02     2098.35    129.88 o 
 -10   2  23      155.34      175.65     58.53 o 
  -8   2  23     3481.84     3608.00    215.06 o 
  -6   2  23     3347.83     3602.24    187.56 o 
  -4   2  23       31.37        4.55     48.43 o 
  -2   2  23       64.61       72.24     54.83 o 
   0   2  23       20.57       91.80     57.27 o 
 -15   3  23       22.31       26.15     96.76 o 
 -13   3  23      435.67      547.25     81.72 o 
 -11   3  23     1183.91     1205.97    121.42 o 
  -9   3  23      330.44      267.60     71.09 o 
  -7   3  23     3315.40     3439.47    183.30 o 
  -5   3  23       74.47      131.53     62.75 o 
  -3   3  23      268.16      296.30     74.73 o 
  -1   3  23       62.84      124.53     64.01 o 
 -14   4  23      149.52      162.77     71.24 o 
 -12   4  23      635.93      542.56     96.85 o 
 -10   4  23     1030.37     1244.28    124.81 o 
  -8   4  23     1382.04     1285.73    231.80 o 
  -6   4  23      844.26      787.65     99.82 o 
  -4   4  23      847.69     1013.83    110.49 o 
  -2   4  23       66.16       76.09     57.49 o 
 -11   5  23       74.41       53.27     63.30 o 
  -9   5  23      363.98      378.56     80.62 o 
  -7   5  23      606.93      579.52     94.31 o 
  -5   5  23      480.76      468.03     85.16 o 
 -16   0  24      159.24      126.96     71.30 o 
 -14   0  24      136.79      143.63     69.84 o 
 -12   0  24     1496.19     1536.06    135.74 o 
 -10   0  24      853.23      968.30    107.53 o 
  -8   0  24     7815.29     7980.97    299.14 o 
  -6   0  24      147.77      113.02     60.84 o 
  -4   0  24     2102.72     2261.33    151.32 o 
  -2   0  24        2.25        0.36     53.18 o 
 -15   1  24      409.52      501.25     78.25 o 
 -13   1  24      144.01      302.29     67.22 o 
 -11   1  24      460.14      352.52     71.51 o 
  -9   1  24      528.53      589.60     76.42 o 
  -7   1  24      102.49      104.05     51.99 o 
  -5   1  24      142.17      149.62     53.69 o 
  -3   1  24      155.22      116.32     62.74 o 
 -14   2  24      176.51      212.08     66.30 o 
 -12   2  24     1102.55     1145.96    103.02 o 
 -10   2  24      222.24      219.50     60.44 o 
  -8   2  24     1512.31     1355.29    104.72 o 
  -6   2  24      328.35      363.13     79.15 o 
  -4   2  24      576.20      525.35    151.12 o 
  -2   2  24      304.39      232.04     71.80 o 
 -13   3  24      130.60      111.49     62.54 o 
 -11   3  24     1147.54     1111.04    121.32 o 
  -9   3  24       65.23       58.94     55.04 o 
  -7   3  24      177.96      115.51     63.25 o 
  -5   3  24     1097.15     1124.33    116.99 o 
 -10   4  24       49.74       83.29     55.99 o 
  -8   4  24      593.86      582.35     90.99 o 
  -6   4  24     1720.40     1724.94    139.53 o 
 -13   1  25      273.74      354.66     72.36 o 
 -11   1  25     1128.48     1235.67    112.35 o 
  -9   1  25       18.17       31.13     49.97 o 
  -7   1  25      766.05      672.53     82.97 o 
  -5   1  25      341.85      436.61     73.85 o 
 -10   2  25     1150.18     1276.83    106.79 o 
  -8   2  25     1256.31     1397.83    128.68 o 
                                                 
